# Supplementary material for: Seasonal temperature acclimatization in a semi-fossorial mammal and the role of burrows as thermal refuges
Source: PeerJ. 2018 Mar 16;6:e4511. doi: 10.7717/peerj.4511 (PMC5858582; doi:10.7717/peerj.4511)
Supplement: Supplemental Information 2 [file peerj-06-4511-s002.csv]

DateTime	Season	Tbrw	Tbrw_Cost	Mean_Te	Te1_Cost	Min_Te	Te2_Cost	BurrowIsRefuge	Opt_Cost	mass
1/20/2015 0:00	winter	-2.165555556	8.477401937	-10.25	9.338564685			TRUE	8.477401937	462
1/20/2015 1:00	winter	-2.245	8.485864436	-10.85	9.402477259			TRUE	8.485864436	462
1/20/2015 2:00	winter	-2.279074074	8.489494038	-10.075	9.319923518			TRUE	8.489494038	462
1/20/2015 3:00	winter	-2.41462963	8.503933546	-8.95	9.200087443			TRUE	8.503933546	462
1/20/2015 4:00	winter	-2.412037037	8.50365738	-9.652173913	9.274883679			TRUE	8.50365738	462
1/20/2015 5:00	winter	-2.42037037	8.504545055	-10.44117647	9.358928986			TRUE	8.504545055	462
1/20/2015 6:00	winter	-2.428333333	8.505393277	-11.3	9.450411689			TRUE	8.505393277	462
1/20/2015 7:00	winter	-2.666666667	8.530780772	-11.15217391	9.434665112			TRUE	8.530780772	462
1/20/2015 8:00	winter	-2.703333333	8.53468654	-10.67647059	9.38399274			TRUE	8.53468654	462
1/20/2015 9:00	winter	-2.75037037	8.53969697	-6.275	8.915143887			TRUE	8.53969697	462
1/20/2015 10:00	winter	-2.638518519	8.527782404	2.075	8.025693907			FALSE	8.025693907	462
1/20/2015 11:00	winter	-2.450185185	8.507720958	7.375	7.461132843			FALSE	7.461132843	462
1/20/2015 12:00	winter	-2.364814815	8.498627224	5.5	7.660859634			FALSE	7.660859634	462
1/20/2015 13:00	winter	-2.241481481	8.48548964	8.1	7.38390515			FALSE	7.38390515	462
1/20/2015 14:00	winter	-2.13037037	8.473653978	5.875	7.620914276			FALSE	7.620914276	462
1/20/2015 15:00	winter	-2.083888889	8.468702726	2.225	8.009715764			FALSE	8.009715764	462
1/20/2015 16:00	winter	-2.102592593	8.470695062	-2.45	8.507701231			TRUE	8.470695062	462
1/20/2015 17:00	winter	-2.164259259	8.477263855	-7.45	9.04030601			TRUE	8.477263855	462
1/20/2015 18:00	winter	-2.380925926	8.500343395	-11.325	9.453074713			TRUE	8.500343395	462
1/20/2015 19:00	winter	-2.632777778	8.527170895	-11.725	9.495683095			TRUE	8.527170895	462
1/20/2015 20:00	winter	-2.755555556	8.540249301	-11.85	9.508998214			TRUE	8.540249301	462
1/20/2015 21:00	winter	-2.848888889	8.550191257	-12.9	9.620845218			TRUE	8.550191257	462
1/20/2015 22:00	winter	-2.944074074	8.560330474	-12.825	9.612856146			TRUE	8.560330474	462
1/20/2015 23:00	winter	-3.003888889	8.566702005	-13.9	9.727366173			TRUE	8.566702005	462
1/21/2015 0:00	winter	-3.157962963	8.583114123	-15.125	9.857854344			TRUE	8.583114123	462
1/21/2015 1:00	winter	-3.372777778	8.605996402	-15.15	9.860517368			TRUE	8.605996402	462
1/21/2015 2:00	winter	-3.516296296	8.621284132	-15.925	9.943071108			TRUE	8.621284132	462
1/21/2015 3:00	winter	-3.640185185	8.634480895	-15.75	9.924429941			TRUE	8.634480895	462
1/21/2015 4:00	winter	-3.674444444	8.638130224	-15.97826087	9.948744507			TRUE	8.638130224	462
1/21/2015 5:00	winter	-3.736481481	8.644738468	-16.47058824	10.00118769			TRUE	8.644738468	462
1/21/2015 6:00	winter	-3.815185185	8.653122062	-17	10.05758114			TRUE	8.653122062	462
1/21/2015 7:00	winter	-3.899444444	8.662097439	-17.76086957	10.13862969			TRUE	8.662097439	462
1/21/2015 8:00	winter	-3.913703704	8.663616349	-18	10.16410209			TRUE	8.663616349	462
1/21/2015 9:00	winter	-3.913518519	8.663596623	-12.6	9.588888931			TRUE	8.663596623	462
1/21/2015 10:00	winter	-3.972407407	8.669869523	-3.45	8.614222187			FALSE	8.614222187	462
1/21/2015 11:00	winter	-3.937777778	8.666180742	3.775	7.844608283			FALSE	7.844608283	462
1/21/2015 12:00	winter	-3.829814815	8.654680424	4.625	7.75406547			FALSE	7.75406547	462
1/21/2015 13:00	winter	-3.714074074	8.64235161	4.95	7.71944616			FALSE	7.71944616	462
1/21/2015 14:00	winter	-3.627222222	8.633100068	4.85	7.730098255			FALSE	7.730098255	462
1/21/2015 15:00	winter	-3.558148148	8.625742231	2.275	8.004389716			FALSE	8.004389716	462
1/21/2015 16:00	winter	-3.518148148	8.621481393	-4	8.672808713			TRUE	8.621481393	462
1/21/2015 17:00	winter	-3.524444444	8.62215208	-10.325	9.346553757			TRUE	8.62215208	462
1/21/2015 18:00	winter	-3.663888889	8.637005836	-13.625	9.69807291			TRUE	8.637005836	462
1/21/2015 19:00	winter	-3.844259259	8.65621906	-13.95	9.732692221			TRUE	8.65621906	462
1/21/2015 20:00	winter	-3.928148148	8.665154985	-15	9.844539224			TRUE	8.665154985	462
1/21/2015 21:00	winter	-3.950185185	8.667502391	-15.275	9.873832487			TRUE	8.667502391	462
1/21/2015 22:00	winter	-4.056481481	8.678825174	-15.725	9.921766917			TRUE	8.678825174	462
1/21/2015 23:00	winter	-4.065555556	8.679791753	-15.15	9.860517368			TRUE	8.679791753	462
1/22/2015 0:00	winter	-4.134814815	8.687169316	-15.225	9.868506439			TRUE	8.687169316	462
1/22/2015 1:00	winter	-4.169444444	8.690858097	-14.9	9.833887129			TRUE	8.690858097	462
1/22/2015 2:00	winter	-4.172592593	8.691193441	-15.7	9.919103893			TRUE	8.691193441	462
1/22/2015 3:00	winter	-4.197777778	8.693876191	-16.125	9.9643753			TRUE	8.693876191	462
1/22/2015 4:00	winter	-4.229259259	8.697229628	-16.36956522	9.99042662			TRUE	8.697229628	462
1/22/2015 5:00	winter	-4.241851852	8.698571003	-16.38235294	9.991788781			TRUE	8.698571003	462
1/22/2015 6:00	winter	-4.248148148	8.699241691	-16.45	9.99899461			TRUE	8.699241691	462
1/22/2015 7:00	winter	-4.27962963	8.702595128	-16.2173913	9.974216909			TRUE	8.702595128	462
1/22/2015 8:00	winter	-4.292222222	8.703936503	-13.23529412	9.656561068			TRUE	8.703936503	462
1/22/2015 9:00	winter	-4.288148148	8.703502529	-10.325	9.346553757			TRUE	8.703502529	462
1/22/2015 10:00	winter	-4.262407407	8.7007606	-3.525	8.622211259			FALSE	8.622211259	462
1/22/2015 11:00	winter	-4.230740741	8.697387437	0.425	8.201453484			FALSE	8.201453484	462
1/22/2015 12:00	winter	-4.168703704	8.690779192	3.35	7.889879689			FALSE	7.889879689	462
1/22/2015 13:00	winter	-4.100185185	8.683480534	3.95	7.825967116			FALSE	7.825967116	462
1/22/2015 14:00	winter	-4.056666667	8.6788449	3.8	7.841945259			FALSE	7.841945259	462
1/22/2015 15:00	winter	-4.003703704	8.673203235	-0.1	8.257376986			FALSE	8.257376986	462
1/22/2015 16:00	winter	-3.969259259	8.66953418	-2.578947368	8.521436828			FALSE	8.521436828	462
1/22/2015 17:00	winter	-3.926111111	8.664937998	-5.425	8.824601074			TRUE	8.664937998	462
1/22/2015 18:00	winter	-3.89462963	8.66158456	-8.1	9.109544631			TRUE	8.66158456	462
1/22/2015 19:00	winter	-3.878518519	8.659868389	-8.175	9.117533702			TRUE	8.659868389	462
1/22/2015 20:00	winter	-3.872592593	8.659237154	-7.5	9.045632057			TRUE	8.659237154	462
1/22/2015 21:00	winter	-3.854074074	8.657264544	-7.075	9.000360651			TRUE	8.657264544	462
1/22/2015 22:00	winter	-3.820185185	8.653654667	-7.275	9.021664842			TRUE	8.653654667	462
1/22/2015 23:00	winter	-3.800925926	8.651603152	-7.9	9.08824044			TRUE	8.651603152	462
1/23/2015 0:00	winter	-3.787592593	8.650182873	-8.85	9.189435347			TRUE	8.650182873	462
1/23/2015 1:00	winter	-3.822222222	8.653871654	-7.85	9.082914392			TRUE	8.653871654	462
1/23/2015 2:00	winter	-3.772037037	8.64852588	-7.225	9.016338795			TRUE	8.64852588	462
1/23/2015 3:00	winter	-3.74462963	8.645606417	-7.25	9.019001818			TRUE	8.645606417	462
1/23/2015 4:00	winter	-3.747037037	8.645862856	-7.130434783	9.006265617			TRUE	8.645862856	462
1/23/2015 5:00	winter	-3.737777778	8.644876551	-7.058823529	8.998637518			TRUE	8.644876551	462
1/23/2015 6:00	winter	-3.707037037	8.641602018	-8.25	9.125522774			TRUE	8.641602018	462
1/23/2015 7:00	winter	-3.720555556	8.643042023	-8.260869565	9.12668061			TRUE	8.643042023	462
1/23/2015 8:00	winter	-3.729814815	8.644028329	-7.352941176	9.029967211			TRUE	8.644028329	462
1/23/2015 9:00	winter	-3.723518519	8.643357641	-5.075	8.78731874			TRUE	8.643357641	462
1/23/2015 10:00	winter	-3.67962963	8.638682555	1.6	8.076291361			FALSE	8.076291361	462
1/23/2015 11:00	winter	-3.642592593	8.634737334	2.95	7.932488071			FALSE	7.932488071	462
1/23/2015 12:00	winter	-3.520740741	8.621757558	7.35	7.463795866			FALSE	7.463795866	462
1/23/2015 13:00	winter	-3.427592593	8.611835329	9.725	7.210808597			FALSE	7.210808597	462
1/23/2015 14:00	winter	-3.267407407	8.59477225	9.375	7.248090931			FALSE	7.248090931	462
1/23/2015 15:00	winter	-3.137777778	8.580963978	7.575	7.439828651			FALSE	7.439828651	462
1/23/2015 16:00	winter	-3.089259259	8.575795739	3.9	7.831293163			FALSE	7.831293163	462
1/23/2015 17:00	winter	-3.08	8.574809434	-3.775	8.648841498			TRUE	8.574809434	462
1/23/2015 18:00	winter	-3.241296296	8.591990869	-8.125	9.112207655			TRUE	8.591990869	462
1/23/2015 19:00	winter	-3.306296296	8.598914731	-8.4	9.141500917			TRUE	8.598914731	462
1/23/2015 20:00	winter	-3.33462963	8.601932825	-9.575	9.26666304			TRUE	8.601932825	462
1/23/2015 21:00	winter	-3.415185185	8.61051368	-9.9	9.301282351			TRUE	8.61051368	462
1/23/2015 22:00	winter	-3.423888889	8.611440807	-9.1	9.216065586			TRUE	8.611440807	462
1/23/2015 23:00	winter	-3.386851852	8.607495586	-8.75	9.178783252			TRUE	8.607495586	462
1/24/2015 0:00	winter	-3.373888889	8.606114759	-9.6	9.269326064			TRUE	8.606114759	462
1/24/2015 1:00	winter	-3.383148148	8.607101064	-5.95	8.880524576			TRUE	8.607101064	462
1/24/2015 2:00	winter	-3.284074074	8.596547599	-5.425	8.824601074			TRUE	8.596547599	462
1/24/2015 3:00	winter	-3.182407407	8.585717968	-4.95	8.774003621			TRUE	8.585717968	462
1/24/2015 4:00	winter	-3.12962963	8.580096029	-4.543478261	8.730700536			TRUE	8.580096029	462
1/24/2015 5:00	winter	-3.089259259	8.575795739	-5.117647059	8.791861545			TRUE	8.575795739	462
1/24/2015 6:00	winter	-3.08962963	8.575835191	-4.7	8.747373382			TRUE	8.575835191	462
1/24/2015 7:00	winter	-3.058888889	8.572560658	-4.586956522	8.735331882			TRUE	8.572560658	462
1/24/2015 8:00	winter	-3.016296296	8.568023654	-4.5	8.72606919			TRUE	8.568023654	462
1/24/2015 9:00	winter	-2.976111111	8.56374309	-3.275	8.59558102			TRUE	8.56374309	462
1/24/2015 10:00	winter	-2.94462963	8.560389652	-0.925	8.345256774			FALSE	8.345256774	462
1/24/2015 11:00	winter	-2.892037037	8.554787439	2.2	8.012378788			FALSE	8.012378788	462
1/24/2015 12:00	winter	-2.850925926	8.550408244	6.725	7.530371464			FALSE	7.530371464	462
1/24/2015 13:00	winter	-2.745185185	8.539144639	7.925	7.402546317			FALSE	7.402546317	462
1/24/2015 14:00	winter	-2.699074074	8.53423284	9.225	7.264069075			FALSE	7.264069075	462
1/24/2015 15:00	winter	-2.649814815	8.528985697	12.225	6.944506208			FALSE	6.944506208	462
1/24/2015 16:00	winter	-2.533148148	8.516558252	7.3	7.469121914			FALSE	7.469121914	462
1/24/2015 17:00	winter	-2.466666667	8.509476581	1.4	8.097595552			FALSE	8.097595552	462
1/24/2015 18:00	winter	-2.462037037	8.508983428	-0.425	8.291996296			FALSE	8.291996296	462
1/24/2015 19:00	winter	-2.440740741	8.506714926	-0.6	8.310637464			FALSE	8.310637464	462
1/24/2015 20:00	winter	-2.437777778	8.506399309	-0.375	8.286670249			FALSE	8.286670249	462
1/24/2015 21:00	winter	-2.377962963	8.500027777	-0.925	8.345256774			FALSE	8.345256774	462
1/24/2015 22:00	winter	-2.310555556	8.492847476	-2.425	8.505038208			TRUE	8.492847476	462
1/24/2015 23:00	winter	-2.27462963	8.489020612	-2.075	8.467755873			FALSE	8.467755873	462
1/25/2015 0:00	winter	-2.203148148	8.481406336	-1.125	8.366560965			FALSE	8.366560965	462
1/25/2015 1:00	winter	-2.178518519	8.478782765	-2.35	8.497049136			TRUE	8.478782765	462
1/25/2015 2:00	winter	-2.14462963	8.475172888	-4.275	8.702101975			TRUE	8.475172888	462
1/25/2015 3:00	winter	-2.142592593	8.474955901	-5.35	8.816612003			TRUE	8.474955901	462
1/25/2015 4:00	winter	-2.207407407	8.481860037	-4.52173913	8.728384863			TRUE	8.481860037	462
1/25/2015 5:00	winter	-2.105925926	8.471050132	-5	8.779329668			TRUE	8.471050132	462
1/25/2015 6:00	winter	-2.078148148	8.468091217	-4.275	8.702101975			TRUE	8.468091217	462
1/25/2015 7:00	winter	-2.046666667	8.464737779	-4.47826087	8.723753518			TRUE	8.464737779	462
1/25/2015 8:00	winter	-2.083333333	8.468643548	-4.647058824	8.741734037			TRUE	8.468643548	462
1/25/2015 9:00	winter	-2.121296296	8.472687399	0.725	8.169497197			FALSE	8.169497197	462
1/25/2015 10:00	winter	-2.078888889	8.468170121	8.225	7.37059003			FALSE	7.37059003	462
1/25/2015 11:00	winter	-1.965555556	8.456097746	10.65	7.112276713			FALSE	7.112276713	462
1/25/2015 12:00	winter	-1.859259259	8.444774963	13.7	6.787387798			FALSE	6.787387798	462
1/25/2015 13:00	winter	-1.756296296	8.43380725	16.775	6.45983586			FALSE	6.45983586	462
1/25/2015 14:00	winter	-1.677592593	8.425423656	16.1	6.531737505			FALSE	6.531737505	462
1/25/2015 15:00	winter	-1.599259259	8.417079515	11.825	6.98711459			FALSE	6.98711459	462
1/25/2015 16:00	winter	-1.556851852	8.412562237	9.4	7.245427907			FALSE	7.245427907	462
1/25/2015 17:00	winter	-1.57462963	8.414455943	1.125	8.126888815			FALSE	8.126888815	462
1/25/2015 18:00	winter	-1.553518519	8.412207167	-1.55	8.411832371			FALSE	8.411832371	462
1/25/2015 19:00	winter	-1.507407407	8.407295368	-2.225	8.483734016			TRUE	8.407295368	462
1/25/2015 20:00	winter	-1.487037037	8.405125496	-2.575	8.521016351			TRUE	8.405125496	462
1/25/2015 21:00	winter	-1.448148148	8.400983015	-1.875	8.446451682			TRUE	8.400983015	462
1/25/2015 22:00	winter	-1.367222222	8.392362708	-1.25	8.379876085			FALSE	8.379876085	462
1/25/2015 23:00	winter	-1.297222222	8.384906241	-2.35	8.497049136			TRUE	8.384906241	462
1/26/2015 0:00	winter	-1.306481481	8.385892546	-2.625	8.526342399			TRUE	8.385892546	462
1/26/2015 1:00	winter	-1.307037037	8.385951724	-3.425	8.611559163			TRUE	8.385951724	462
1/26/2015 2:00	winter	-1.325555556	8.387924335	-3.6	8.63020033			TRUE	8.387924335	462
1/26/2015 3:00	winter	-1.292222222	8.384373636	-3.425	8.611559163			TRUE	8.384373636	462
1/26/2015 4:00	winter	-1.249814815	8.379856359	-4.934782609	8.772382649			TRUE	8.379856359	462
1/26/2015 5:00	winter	-1.301851852	8.385399394	-5.617647059	8.845122023			TRUE	8.385399394	462
1/26/2015 6:00	winter	-1.393518519	8.395163815	-5.825	8.867209457			TRUE	8.395163815	462
1/26/2015 7:00	winter	-1.342407407	8.38971941	-5.739130435	8.858062549			TRUE	8.38971941	462
1/26/2015 8:00	winter	-1.333333333	8.388752831	-4.676470588	8.744867006			TRUE	8.388752831	462
1/26/2015 9:00	winter	-1.351851852	8.390725441	1.675	8.06830229			FALSE	8.06830229	462
1/26/2015 10:00	winter	-1.216666667	8.376325386	7.85	7.410535389			FALSE	7.410535389	462
1/26/2015 11:00	winter	-1.147222222	8.368928098	9.85	7.197493477			FALSE	7.197493477	462
1/26/2015 12:00	winter	-1.102592593	8.364174107	11.375	7.03504902			FALSE	7.03504902	462
1/26/2015 13:00	winter	-0.836111111	8.335788245	14.1	6.744779416			FALSE	6.744779416	462
1/26/2015 14:00	winter	-0.763333333	8.328035886	12.7	6.893908754			FALSE	6.893908754	462
1/26/2015 15:00	winter	-0.744444444	8.326023824	9.1	7.277384194			FALSE	7.277384194	462
1/26/2015 16:00	winter	-0.69962963	8.321250107	5.325	7.679500802			FALSE	7.679500802	462
1/26/2015 17:00	winter	-0.756666667	8.327325747	0.75	8.166834173			FALSE	8.166834173	462
1/26/2015 18:00	winter	-0.781296296	8.329949318	-0.975	8.350582822			TRUE	8.329949318	462
1/26/2015 19:00	winter	-0.765555556	8.3282726	-1.75	8.433136563			TRUE	8.3282726	462
1/26/2015 20:00	winter	-0.757592593	8.327424377	-2.4	8.502375184			TRUE	8.327424377	462
1/26/2015 21:00	winter	-0.773518519	8.329120822	-3.35	8.603570092			TRUE	8.329120822	462
1/26/2015 22:00	winter	-0.793518519	8.331251241	-3.275	8.59558102			TRUE	8.331251241	462
1/26/2015 23:00	winter	-0.787592593	8.330620006	-2.475	8.510364255			TRUE	8.330620006	462
1/27/2015 0:00	winter	-0.772592593	8.329022192	-2.175	8.478407969			TRUE	8.329022192	462
1/27/2015 1:00	winter	-0.751851852	8.326812868	-2.675	8.531668446			TRUE	8.326812868	462
1/27/2015 2:00	winter	-0.74	8.325550397	-2.1	8.470418897			TRUE	8.325550397	462
1/27/2015 3:00	winter	-0.704444444	8.321762986	-2.475	8.510364255			TRUE	8.321762986	462
1/27/2015 4:00	winter	-0.722222222	8.323656691	-3.065217391	8.573234776			TRUE	8.323656691	462
1/27/2015 5:00	winter	-0.74	8.325550397	-2.441176471	8.506761341			TRUE	8.325550397	462
1/27/2015 6:00	winter	-0.74	8.325550397	-2.5	8.513027279			TRUE	8.325550397	462
1/27/2015 7:00	winter	-0.728148148	8.324287927	-2.260869565	8.487554877			TRUE	8.324287927	462
1/27/2015 8:00	winter	-0.74	8.325550397	-1.441176471	8.400240385			TRUE	8.325550397	462
1/27/2015 9:00	winter	-0.725185185	8.323972309	2.75	7.953792262			FALSE	7.953792262	462
1/27/2015 10:00	winter	-0.665185185	8.317581052	8.45	7.346622815			FALSE	7.346622815	462
1/27/2015 11:00	winter	-0.479074074	8.297756318	9.525	7.232112788			FALSE	7.232112788	462
1/27/2015 12:00	winter	-0.463703704	8.296119052	9.125	7.27472117			FALSE	7.27472117	462
1/27/2015 13:00	winter	-0.481666667	8.298032484	6.925	7.509067273			FALSE	7.509067273	462
1/27/2015 14:00	winter	-0.392407407	8.288524502	8.825	7.306677457			FALSE	7.306677457	462
1/27/2015 15:00	winter	-0.338148148	8.282744754	6.125	7.594284037			FALSE	7.594284037	462
1/27/2015 16:00	winter	-0.29037037	8.27765542	3.2	7.905857832			FALSE	7.905857832	462
1/27/2015 17:00	winter	-0.283333333	8.276905828	1.775	8.057650194			FALSE	8.057650194	462
1/27/2015 18:00	winter	-0.28962963	8.277576515	0.825	8.158845102			FALSE	8.158845102	462
1/27/2015 19:00	winter	-0.316851852	8.280476252	0.625	8.180149293			FALSE	8.180149293	462
1/27/2015 20:00	winter	-0.317037037	8.280495978	1	8.140203935			FALSE	8.140203935	462
1/27/2015 21:00	winter	-0.292407407	8.277872407	0.875	8.153519054			FALSE	8.153519054	462
1/27/2015 22:00	winter	-0.316666667	8.280456526	0.625	8.180149293			FALSE	8.180149293	462
1/27/2015 23:00	winter	-0.307777778	8.279509673	0.45	8.19879046			FALSE	8.19879046	462
1/28/2015 0:00	winter	-0.314259259	8.280200087	0.1	8.236072795			FALSE	8.236072795	462
1/28/2015 1:00	winter	-0.3	8.278681177	-0.025	8.249387914			FALSE	8.249387914	462
1/28/2015 2:00	winter	-0.288148148	8.277418706	-0.05	8.252050938			FALSE	8.252050938	462
1/28/2015 3:00	winter	-0.287962963	8.27739898	-0.05	8.252050938			FALSE	8.252050938	462
1/28/2015 4:00	winter	-0.281666667	8.276728293	-0.043478261	8.251356236			FALSE	8.251356236	462
1/28/2015 5:00	winter	-0.288148148	8.277418706	-0.352941176	8.284320522			TRUE	8.277418706	462
1/28/2015 6:00	winter	-0.273333333	8.275840618	-0.425	8.291996296			TRUE	8.275840618	462
1/28/2015 7:00	winter	-0.267037037	8.275169931	-0.173913043	8.265250274			FALSE	8.265250274	462
1/28/2015 8:00	winter	-0.257592593	8.274163899	-0.088235294	8.256123798			FALSE	8.256123798	462
1/28/2015 9:00	winter	-0.235555556	8.271816493	0	8.24672489			FALSE	8.24672489	462
1/28/2015 10:00	winter	-0.216666667	8.269804431	0.625	8.180149293			FALSE	8.180149293	462
1/28/2015 11:00	winter	-0.210740741	8.269173195	5.15	7.698141969			FALSE	7.698141969	462
1/28/2015 12:00	winter	-0.213703704	8.269488813	9.375	7.248090931			FALSE	7.248090931	462
1/28/2015 13:00	winter	-0.148148148	8.262505773	9.875	7.194830453			FALSE	7.194830453	462
1/28/2015 14:00	winter	-0.127222222	8.260276723	9.525	7.232112788			FALSE	7.232112788	462
1/28/2015 15:00	winter	-0.085	8.255779171	8.4	7.351948863			FALSE	7.351948863	462
1/28/2015 16:00	winter	-0.070740741	8.254260262	6.275	7.578305894			FALSE	7.578305894	462
1/28/2015 17:00	winter	-0.058333333	8.252938613	0.175	8.228083723			FALSE	8.228083723	462
1/28/2015 18:00	winter	-0.124814815	8.260020284	-2.925	8.558298685			TRUE	8.260020284	462
1/28/2015 19:00	winter	-0.157407407	8.263492078	-3.425	8.611559163			TRUE	8.263492078	462
1/28/2015 20:00	winter	-0.156481481	8.263393447	-3.925	8.664819641			TRUE	8.263393447	462
1/28/2015 21:00	winter	-0.191851852	8.267161133	-4.65	8.742047334			TRUE	8.267161133	462
1/28/2015 22:00	winter	-0.228148148	8.271027449	-5.25	8.805959907			TRUE	8.271027449	462
1/28/2015 23:00	winter	-0.272962963	8.275801166	-5.7	8.853894337			TRUE	8.275801166	462
1/29/2015 0:00	winter	-0.296666667	8.278326107	-5.85	8.869872481			TRUE	8.278326107	462
1/29/2015 1:00	winter	-0.345	8.28347462	-6.5	8.939111102			TRUE	8.28347462	462
1/29/2015 2:00	winter	-0.357037037	8.284756817	-7	8.99237158			TRUE	8.284756817	462
1/29/2015 3:00	winter	-0.401481481	8.289491081	-7.7	9.066936248			TRUE	8.289491081	462
1/29/2015 4:00	winter	-0.45	8.29465932	-8.260869565	9.12668061			TRUE	8.29465932	462
1/29/2015 5:00	winter	-0.477592593	8.29759851	-8.735294118	9.177216767			TRUE	8.29759851	462
1/29/2015 6:00	winter	-0.516111111	8.301701539	-9.6	9.269326064			TRUE	8.301701539	462
1/29/2015 7:00	winter	-0.539814815	8.30422648	-9.695652174	9.279515025			TRUE	8.30422648	462
1/29/2015 8:00	winter	-0.50962963	8.301011125	-9.117647059	9.217945368			TRUE	8.301011125	462
1/29/2015 9:00	winter	-0.43462963	8.293022054	-4.275	8.702101975			TRUE	8.293022054	462
1/29/2015 10:00	winter	-0.435555556	8.293120684	2.55	7.975096453			FALSE	7.975096453	462
1/29/2015 11:00	winter	-0.329814815	8.281857079	4.925	7.722109184			FALSE	7.722109184	462
1/29/2015 12:00	winter	-0.275925926	8.276116784	6.75	7.52770844			FALSE	7.52770844	462
1/29/2015 13:00	winter	-0.151111111	8.26282139	9.1	7.277384194			FALSE	7.277384194	462
1/29/2015 14:00	winter	-0.121296296	8.259645488	6.675	7.535697511			FALSE	7.535697511	462
1/29/2015 15:00	winter	-0.217777778	8.269922787	6.625	7.541023559			FALSE	7.541023559	462
1/29/2015 16:00	winter	-0.214814815	8.26960717	3.475	7.876564569			FALSE	7.876564569	462
1/29/2015 17:00	winter	-0.235555556	8.271816493	-1.55	8.411832371			TRUE	8.271816493	462
1/29/2015 18:00	winter	-0.274814815	8.275998427	-4.7	8.747373382			TRUE	8.275998427	462
1/29/2015 19:00	winter	-0.346296296	8.283612703	-6.475	8.936448078			TRUE	8.283612703	462
1/29/2015 20:00	winter	-0.402777778	8.289629164	-7.375	9.032316938			TRUE	8.289629164	462
1/29/2015 21:00	winter	-0.49	8.298920158	-8.35	9.13617487			TRUE	8.298920158	462
1/29/2015 22:00	winter	-0.540555556	8.304305385	-8.525	9.154816037			TRUE	8.304305385	462
1/29/2015 23:00	winter	-0.597962963	8.310420476	-9.2	9.226717682			TRUE	8.310420476	462
1/30/2015 0:00	winter	-0.637777778	8.314661589	-9.6	9.269326064			TRUE	8.314661589	462
1/30/2015 1:00	winter	-0.719074074	8.323321348	-9.925	9.303945375			TRUE	8.323321348	462
1/30/2015 2:00	winter	-0.77	8.328746026	-10.25	9.338564685			TRUE	8.328746026	462
1/30/2015 3:00	winter	-0.628333333	8.313655557	-11.45	9.466389832			TRUE	8.313655557	462
1/30/2015 4:00	winter	-0.855	8.337800307	-12.54347826	9.582868181			TRUE	8.337800307	462
1/30/2015 5:00	winter	-0.943888889	8.347268837	-12.88235294	9.618965436			TRUE	8.347268837	462
1/30/2015 6:00	winter	-1.029259259	8.35636257	-12.8	9.610193122			TRUE	8.35636257	462
1/30/2015 7:00	winter	-1.095185185	8.363385063	-12.76086957	9.606024911			TRUE	8.363385063	462
1/30/2015 8:00	winter	-1.14037037	8.368198232	-11.44117647	9.465449941			TRUE	8.368198232	462
1/30/2015 9:00	winter	-1.028148148	8.356244213	-7.825	9.080251368			TRUE	8.356244213	462
1/30/2015 10:00	winter	-1.068333333	8.360524778	-5.525	8.83525317			TRUE	8.360524778	462
1/30/2015 11:00	winter	-1.143518519	8.368533576	-3.4	8.608896139			TRUE	8.368533576	462
1/30/2015 12:00	winter	-1.13	8.36709357	-2.275	8.489060064			TRUE	8.36709357	462
1/30/2015 13:00	winter	-1.145925926	8.368790015	-3.1	8.576939853			TRUE	8.368790015	462
1/30/2015 14:00	winter	-1.168148148	8.371157147	-4.125	8.686123832			TRUE	8.371157147	462
1/30/2015 15:00	winter	-1.183888889	8.372833866	-4.3	8.704764999			TRUE	8.372833866	462
1/30/2015 16:00	winter	-1.187037037	8.37316921	-4.975	8.776666644			TRUE	8.37316921	462
1/30/2015 17:00	winter	-1.17462963	8.371847561	-5.925	8.877861552			TRUE	8.371847561	462
1/30/2015 18:00	winter	-1.186481481	8.373110031	-6.525	8.941774126			TRUE	8.373110031	462
1/30/2015 19:00	winter	-1.228703704	8.377607583	-6.85	8.976393436			TRUE	8.377607583	462
1/30/2015 20:00	winter	-1.192407407	8.373741267	-7.425	9.037642986			TRUE	8.373741267	462
1/30/2015 21:00	winter	-1.188518519	8.373327019	-7.975	9.096229511			TRUE	8.373327019	462
1/30/2015 22:00	winter	-1.262407407	8.381197734	-8.175	9.117533702			TRUE	8.381197734	462
1/30/2015 23:00	winter	-1.310185185	8.386287068	-8.525	9.154816037			TRUE	8.386287068	462
1/31/2015 0:00	winter	-1.382962963	8.394039427	-9.1	9.216065586			TRUE	8.394039427	462
1/31/2015 1:00	winter	-1.53037037	8.409741404	-8.675	9.17079418			TRUE	8.409741404	462
1/31/2015 2:00	winter	-1.495185185	8.405993445	-8.575	9.160142085			TRUE	8.405993445	462
1/31/2015 3:00	winter	-1.526296296	8.40930743	-9.125	9.21872861			TRUE	8.40930743	462
1/31/2015 4:00	winter	-1.51462963	8.408064686	-9.608695652	9.270252333			TRUE	8.408064686	462
1/31/2015 5:00	winter	-1.543148148	8.411102506	-9.676470588	9.277471784			TRUE	8.411102506	462
1/31/2015 6:00	winter	-1.604259259	8.41761212	-10.25	9.338564685			TRUE	8.41761212	462
1/31/2015 7:00	winter	-1.646111111	8.422070219	-10.58695652	9.374457616			TRUE	8.422070219	462
1/31/2015 8:00	winter	-1.705925926	8.42844175	-10.32352941	9.346397108			TRUE	8.42844175	462
1/31/2015 9:00	winter	-1.769259259	8.435188077	-8.4	9.141500917			TRUE	8.435188077	462
1/31/2015 10:00	winter	-1.812777778	8.439823711	-6.575	8.947100173			TRUE	8.439823711	462
1/31/2015 11:00	winter	-1.819444444	8.440533851	-4.675	8.744710358			TRUE	8.440533851	462
1/31/2015 12:00	winter	-1.902592593	8.449390871	-3.1	8.576939853			TRUE	8.449390871	462
1/31/2015 13:00	winter	-1.905	8.449647311	-2.025	8.462429825			TRUE	8.449647311	462
1/31/2015 14:00	winter	-1.84037037	8.442762901	-1.65	8.422484467			FALSE	8.422484467	462
1/31/2015 15:00	winter	-1.822037037	8.440810017	-1.675	8.425147491			FALSE	8.425147491	462
1/31/2015 16:00	winter	-1.782407407	8.43658863	-3.675	8.638189402			TRUE	8.43658863	462
1/31/2015 17:00	winter	-1.792037037	8.437614388	-5.725	8.856557361			TRUE	8.437614388	462
1/31/2015 18:00	winter	-1.82537037	8.441165086	-7.15	9.008349723			TRUE	8.441165086	462
1/31/2015 19:00	winter	-1.852222222	8.444025371	-8.35	9.13617487			TRUE	8.444025371	462
1/31/2015 20:00	winter	-1.909814815	8.450160189	-9.525	9.261336992			TRUE	8.450160189	462
1/31/2015 21:00	winter	-1.961481481	8.455663772	-10.6	9.37584702			TRUE	8.455663772	462
1/31/2015 22:00	winter	-2.103333333	8.470773967	-11.2	9.439759593			TRUE	8.470773967	462
1/31/2015 23:00	winter	-2.185925926	8.479571809	-10.95	9.413129354			TRUE	8.479571809	462
2/1/2015 0:00	winter	-2.244444444	8.485805257	-10.95	9.413129354			TRUE	8.485805257	462
2/1/2015 1:00	winter	-2.308518519	8.492630489	-11.05	9.42378145			TRUE	8.492630489	462
2/1/2015 2:00	winter	-2.411111111	8.50355875	-11.375	9.45840076			TRUE	8.50355875	462
2/1/2015 3:00	winter	-2.492037037	8.512179057	-12.725	9.60220405			TRUE	8.512179057	462
2/1/2015 4:00	winter	-2.655925926	8.529636658	-13.82608696	9.719492886			TRUE	8.529636658	462
2/1/2015 5:00	winter	-2.708703704	8.535258597	-12	9.524976358			TRUE	8.535258597	462
2/1/2015 6:00	winter	-2.680185185	8.532220777	-11.625	9.485030999			TRUE	8.532220777	462
2/1/2015 7:00	winter	-2.778703704	8.542715064	-12.89130435	9.619918949			TRUE	8.542715064	462
2/1/2015 8:00	winter	-2.880185185	8.553524968	-10.44117647	9.358928986			TRUE	8.553524968	462
2/1/2015 9:00	winter	-2.92462963	8.558259233	-6.7	8.960415293			TRUE	8.558259233	462
2/1/2015 10:00	winter	-2.810925926	8.546147406	-4.1	8.683460808			TRUE	8.546147406	462
2/1/2015 11:00	winter	-2.709814815	8.535376954	0.875	8.153519054			FALSE	8.153519054	462
2/1/2015 12:00	winter	-2.688703704	8.533128178	4	7.820641068			FALSE	7.820641068	462
2/1/2015 13:00	winter	-2.635	8.527407608	2.975	7.929825047			FALSE	7.929825047	462
2/1/2015 14:00	winter	-2.554259259	8.518807027	2.475	7.983085525			FALSE	7.983085525	462
2/1/2015 15:00	winter	-2.478888889	8.510778504	2.05	8.028356931			FALSE	8.028356931	462
2/1/2015 16:00	winter	-2.401111111	8.50249354	-0.5	8.299985368			FALSE	8.299985368	462
2/1/2015 17:00	winter	-2.36962963	8.499140103	-2.6	8.523679375			TRUE	8.499140103	462
2/1/2015 18:00	winter	-2.365740741	8.498725855	-3.825	8.654167545			TRUE	8.498725855	462
2/1/2015 19:00	winter	-2.31037037	8.49282775	-4.35	8.710091047			TRUE	8.49282775	462
2/1/2015 20:00	winter	-2.266481481	8.488152663	-4.6	8.736721286			TRUE	8.488152663	462
2/1/2015 21:00	winter	-2.239444444	8.485272652	-4.525	8.728732214			TRUE	8.485272652	462
2/1/2015 22:00	winter	-2.248333333	8.486219505	-4.65	8.742047334			TRUE	8.486219505	462
2/1/2015 23:00	winter	-2.262592593	8.487738415	-4.875	8.766014549			TRUE	8.487738415	462
2/2/2015 0:00	winter	-2.198518519	8.480913184	-4.625	8.73938431			TRUE	8.480913184	462
2/2/2015 1:00	winter	-2.171296296	8.478013447	-4.875	8.766014549			TRUE	8.478013447	462
2/2/2015 2:00	winter	-2.194814815	8.480518662	-4.85	8.763351525			TRUE	8.480518662	462
2/2/2015 3:00	winter	-2.173333333	8.478230434	-4.8	8.758025477			TRUE	8.478230434	462
2/2/2015 4:00	winter	-2.185185185	8.479492904	-5.152173913	8.795539379			TRUE	8.479492904	462
2/2/2015 5:00	winter	-2.194814815	8.480518662	-6.676470588	8.957908917			TRUE	8.480518662	462
2/2/2015 6:00	winter	-2.262407407	8.487718689	-10.4	9.354542829			TRUE	8.487718689	462
2/2/2015 7:00	winter	-2.440740741	8.506714926	-10.60869565	9.376773289			TRUE	8.506714926	462
2/2/2015 8:00	winter	-2.422037037	8.50472259	-9.147058824	9.221078337			TRUE	8.50472259	462
2/2/2015 9:00	winter	-2.502222222	8.513263992	-2.1	8.470418897			FALSE	8.470418897	462
2/2/2015 10:00	winter	-2.303703704	8.49211761	0.65	8.177486269			FALSE	8.177486269	462
2/2/2015 11:00	winter	-2.268148148	8.488330198	3.7	7.852597354			FALSE	7.852597354	462
2/2/2015 12:00	winter	-2.213518519	8.482510998	4.825	7.732761279			FALSE	7.732761279	462
2/2/2015 13:00	winter	-2.124814815	8.473062195	4.175	7.801999901			FALSE	7.801999901	462
2/2/2015 14:00	winter	-2.040555556	8.464086818	4.925	7.722109184			FALSE	7.722109184	462
2/2/2015 15:00	winter	-2.003888889	8.46018105	2.8	7.948466214			FALSE	7.948466214	462
2/2/2015 16:00	winter	-1.96537037	8.45607802	1.625	8.073628337			FALSE	8.073628337	462
2/2/2015 17:00	winter	-1.959444444	8.455446785	-0.8	8.331941655			FALSE	8.331941655	462
2/2/2015 18:00	winter	-1.916296296	8.450850603	-2.225	8.483734016			TRUE	8.450850603	462
2/2/2015 19:00	winter	-1.934444444	8.452783761	-4.225	8.696775928			TRUE	8.452783761	462
2/2/2015 20:00	winter	-1.925	8.45177773	-5.45	8.827264098			TRUE	8.45177773	462
2/2/2015 21:00	winter	-1.937407407	8.453099379	-5.825	8.867209457			TRUE	8.453099379	462
2/2/2015 22:00	winter	-1.952592593	8.454716919	-5.75	8.859220385			TRUE	8.454716919	462
2/2/2015 23:00	winter	-1.963703704	8.455900485	-5.125	8.792644788			TRUE	8.455900485	462
2/3/2015 0:00	winter	-1.93037037	8.452349787	-5.675	8.851231313			TRUE	8.452349787	462
2/3/2015 1:00	winter	-1.964814815	8.456018842	-6.475	8.936448078			TRUE	8.456018842	462
2/3/2015 2:00	winter	-2.038888889	8.463909283	-6.425	8.93112203			TRUE	8.463909283	462
2/3/2015 3:00	winter	-2.076296296	8.467893956	-7.65	9.061610201			TRUE	8.467893956	462
2/3/2015 4:00	winter	-2.131481481	8.473772334	-8.456521739	9.147521667			TRUE	8.473772334	462
2/3/2015 5:00	winter	-2.171481481	8.478033173	-7.911764706	9.089493627			TRUE	8.478033173	462
2/3/2015 6:00	winter	-2.235925926	8.484897857	-7.925	9.090903463			TRUE	8.484897857	462
2/3/2015 7:00	winter	-2.225	8.483734016	-7.717391304	9.068788787			TRUE	8.483734016	462
2/3/2015 8:00	winter	-2.233888889	8.484680869	-4.882352941	8.766797791			TRUE	8.484680869	462
2/3/2015 9:00	winter	-2.207037037	8.481820584	-0.65	8.315963511			FALSE	8.315963511	462
2/3/2015 10:00	winter	-2.13	8.473614526	3.1	7.916509928			FALSE	7.916509928	462
2/3/2015 11:00	winter	-2.12	8.472549316	6.125	7.594284037			FALSE	7.594284037	462
2/3/2015 12:00	winter	-2.123333333	8.472904386	7.15	7.485100058			FALSE	7.485100058	462
2/3/2015 13:00	winter	-2.040185185	8.464047366	6.775	7.525045416			FALSE	7.525045416	462
2/3/2015 14:00	winter	-1.918148148	8.451047864	4.5	7.76738059			FALSE	7.76738059	462
2/3/2015 15:00	winter	-1.833703704	8.442052761	1.55	8.081617409			FALSE	8.081617409	462
2/3/2015 16:00	winter	-1.843148148	8.443058792	0.2	8.225420699			FALSE	8.225420699	462
2/3/2015 17:00	winter	-1.857962963	8.444636881	-0.125	8.26004001			FALSE	8.26004001	462
2/3/2015 18:00	winter	-1.803148148	8.438797954	-1.2	8.374550037			FALSE	8.374550037	462
2/3/2015 19:00	winter	-1.778703704	8.436194109	-1.975	8.457103778			TRUE	8.436194109	462
2/3/2015 20:00	winter	-1.752222222	8.433373276	-2	8.459766801			TRUE	8.433373276	462
2/3/2015 21:00	winter	-1.715555556	8.429467507	-1.8	8.43846261			TRUE	8.429467507	462
2/3/2015 22:00	winter	-1.655740741	8.423095976	-2	8.459766801			TRUE	8.423095976	462
2/3/2015 23:00	winter	-1.631481481	8.420511857	-1.975	8.457103778			TRUE	8.420511857	462
2/4/2015 0:00	winter	-1.59537037	8.416665267	-2.1	8.470418897			TRUE	8.416665267	462
2/4/2015 1:00	winter	-1.571111111	8.414081147	-2.15	8.475744945			TRUE	8.414081147	462
2/4/2015 2:00	winter	-1.571111111	8.414081147	-2.25	8.48639704			TRUE	8.414081147	462
2/4/2015 3:00	winter	-1.553333333	8.412187441	-2.425	8.505038208			TRUE	8.412187441	462
2/4/2015 4:00	winter	-1.519814815	8.408617017	-2.52173913	8.515342952			TRUE	8.408617017	462
2/4/2015 5:00	winter	-1.497407407	8.406230158	-2.676470588	8.531825095			TRUE	8.406230158	462
2/4/2015 6:00	winter	-1.478888889	8.404257548	-2.95	8.560961709			TRUE	8.404257548	462
2/4/2015 7:00	winter	-1.475925926	8.40394193	-3.608695652	8.6311266			TRUE	8.40394193	462
2/4/2015 8:00	winter	-1.497222222	8.406210432	-3.735294118	8.644611989			TRUE	8.406210432	462
2/4/2015 9:00	winter	-1.51537037	8.40814359	-2.175	8.478407969			TRUE	8.40814359	462
2/4/2015 10:00	winter	-1.455185185	8.401732607	-0.225	8.270692105			FALSE	8.270692105	462
2/4/2015 11:00	winter	-1.437037037	8.399799449	1.325	8.105584624			FALSE	8.105584624	462
2/4/2015 12:00	winter	-1.40962963	8.396879985	2.025	8.031019955			FALSE	8.031019955	462
2/4/2015 13:00	winter	-1.370925926	8.39275723	2.05	8.028356931			FALSE	8.028356931	462
2/4/2015 14:00	winter	-1.350185185	8.390547906	2.375	7.993737621			FALSE	7.993737621	462
2/4/2015 15:00	winter	-1.289814815	8.384117197	3.2	7.905857832			FALSE	7.905857832	462
2/4/2015 16:00	winter	-1.247592593	8.379619645	2.425	7.988411573			FALSE	7.988411573	462
2/4/2015 17:00	winter	-1.244444444	8.379284302	-0.125	8.26004001			FALSE	8.26004001	462
2/4/2015 18:00	winter	-1.238148148	8.378613614	-1.65	8.422484467			TRUE	8.378613614	462
2/4/2015 19:00	winter	-1.232592593	8.378021831	-1.7	8.427810515			TRUE	8.378021831	462
2/4/2015 20:00	winter	-1.208148148	8.375417985	-2.1	8.470418897			TRUE	8.375417985	462
2/4/2015 21:00	winter	-1.214259259	8.376068947	-3.2	8.587591948			TRUE	8.376068947	462
2/4/2015 22:00	winter	-1.21962963	8.376641004	-3.825	8.654167545			TRUE	8.376641004	462
2/4/2015 23:00	winter	-1.21962963	8.376641004	-4.725	8.750036405			TRUE	8.376641004	462
2/5/2015 0:00	winter	-1.261666667	8.381118829	-4.625	8.73938431			TRUE	8.381118829	462
2/5/2015 1:00	winter	-1.280185185	8.383091439	-4.425	8.718080119			TRUE	8.383091439	462
2/5/2015 2:00	winter	-1.229444444	8.377686487	-3.575	8.627537307			TRUE	8.377686487	462
2/5/2015 3:00	winter	-1.193148148	8.373820171	-3.275	8.59558102			TRUE	8.373820171	462
2/5/2015 4:00	winter	-1.199259259	8.374471133	-3.282608696	8.596391505			TRUE	8.374471133	462
2/5/2015 5:00	winter	-1.187222222	8.373188936	-2.676470588	8.531825095			TRUE	8.373188936	462
2/5/2015 6:00	winter	-1.223518519	8.377055252	-2.175	8.478407969			TRUE	8.377055252	462
2/5/2015 7:00	winter	-1.202037037	8.374767024	-1.717391304	8.429663053			TRUE	8.374767024	462
2/5/2015 8:00	winter	-1.162777778	8.37058509	-0.529411765	8.303118337			FALSE	8.303118337	462
2/5/2015 9:00	winter	-1.103518519	8.364272737	2.575	7.972433429			FALSE	7.972433429	462
2/5/2015 10:00	winter	-1.043703704	8.357901206	3.9	7.831293163			FALSE	7.831293163	462
2/5/2015 11:00	winter	-0.977407407	8.350839261	5.025	7.711457088			FALSE	7.711457088	462
2/5/2015 12:00	winter	-0.887222222	8.341232649	6.775	7.525045416			FALSE	7.525045416	462
2/5/2015 13:00	winter	-0.962592593	8.349261173	7.6	7.437165628			FALSE	7.437165628	462
2/5/2015 14:00	winter	-0.847777778	8.337030989	7.775	7.41852446			FALSE	7.41852446	462
2/5/2015 15:00	winter	-0.845185185	8.336754824	5.8	7.628903348			FALSE	7.628903348	462
2/5/2015 16:00	winter	-0.662222222	8.317265434	3.725	7.849934331			FALSE	7.849934331	462
2/5/2015 17:00	winter	-0.548148148	8.305114155	2.725	7.956455286			FALSE	7.956455286	462
2/5/2015 18:00	winter	-0.501481481	8.300143177	1.675	8.06830229			FALSE	8.06830229	462
2/5/2015 19:00	winter	-0.555925926	8.305942651	1.025	8.137540911			FALSE	8.137540911	462
2/5/2015 20:00	winter	-0.551851852	8.305508677	0.85	8.156182078			FALSE	8.156182078	462
2/5/2015 21:00	winter	-0.54	8.304246206	-0.5	8.299985368			FALSE	8.299985368	462
2/5/2015 22:00	winter	-0.534074074	8.303614971	-1	8.353245846			TRUE	8.303614971	462
2/5/2015 23:00	winter	-0.551851852	8.305508677	0.85	8.156182078			FALSE	8.156182078	462
2/6/2015 0:00	winter	-0.465925926	8.296355765	2.575	7.972433429			FALSE	7.972433429	462
2/6/2015 1:00	winter	-0.412222222	8.290635195	2.25	8.00705274			FALSE	8.00705274	462
2/6/2015 2:00	winter	-0.448148148	8.294462059	1.8	8.05498717			FALSE	8.05498717	462
2/6/2015 3:00	winter	-0.433333333	8.292883971	0.775	8.16417115			FALSE	8.16417115	462
2/6/2015 4:00	winter	-0.465925926	8.296355765	-0.608695652	8.311563733			TRUE	8.296355765	462
2/6/2015 5:00	winter	-0.492592593	8.299196324	-0.117647059	8.259256767			FALSE	8.259256767	462
2/6/2015 6:00	winter	-0.457037037	8.295408912	0.65	8.177486269			FALSE	8.177486269	462
2/6/2015 7:00	winter	-0.454074074	8.295093294	-0.608695652	8.311563733			TRUE	8.295093294	462
2/6/2015 8:00	winter	-0.494074074	8.299354133	0.794117647	8.16213472			FALSE	8.16213472	462
2/6/2015 9:00	winter	-0.467222222	8.296493848	4.35	7.783358733			FALSE	7.783358733	462
2/6/2015 10:00	winter	-0.37462963	8.286630796	6.525	7.551675655			FALSE	7.551675655	462
2/6/2015 11:00	winter	-0.293148148	8.277951311	7.625	7.434502604			FALSE	7.434502604	462
2/6/2015 12:00	winter	-0.251481481	8.273512938	11.5	7.021733901			FALSE	7.021733901	462
2/6/2015 13:00	winter	-0.167407407	8.264557287	13.05	6.856626419			FALSE	6.856626419	462
2/6/2015 14:00	winter	0.009814815	8.245679407	12.6	6.904560849			FALSE	6.904560849	462
2/6/2015 15:00	winter	-0.01962963	8.248815857	7.575	7.439828651			FALSE	7.439828651	462
2/6/2015 16:00	winter	-0.04962963	8.252011486	4.6	7.756728494			FALSE	7.756728494	462
2/6/2015 17:00	winter	-0.108148148	8.258244934	3.85	7.836619211			FALSE	7.836619211	462
2/6/2015 18:00	winter	-0.065925926	8.253747383	3.975	7.823304092			FALSE	7.823304092	462
2/6/2015 19:00	winter	-0.048518519	8.251893129	3.225	7.903194808			FALSE	7.903194808	462
2/6/2015 20:00	winter	-0.110740741	8.2585211	2.275	8.004389716			FALSE	8.004389716	462
2/6/2015 21:00	winter	-0.122962963	8.259823023	1.85	8.049661122			FALSE	8.049661122	462
2/6/2015 22:00	winter	-0.107962963	8.258225208	2.9	7.937814119			FALSE	7.937814119	462
2/6/2015 23:00	winter	-0.075185185	8.254733688	3.325	7.892542713			FALSE	7.892542713	462
2/7/2015 0:00	winter	-0.063333333	8.253471217	2.9	7.937814119			FALSE	7.937814119	462
2/7/2015 1:00	winter	-0.087037037	8.255996159	2.55	7.975096453			FALSE	7.975096453	462
2/7/2015 2:00	winter	-0.072222222	8.25441807	2.55	7.975096453			FALSE	7.975096453	462
2/7/2015 3:00	winter	-0.057407407	8.252839982	2.075	8.025693907			FALSE	8.025693907	462
2/7/2015 4:00	winter	-0.057407407	8.252839982	1.826086957	8.052208363			FALSE	8.052208363	462
2/7/2015 5:00	winter	-0.063333333	8.253471217	1.852941176	8.049347825			FALSE	8.049347825	462
2/7/2015 6:00	winter	-0.054444444	8.252524364	1.8	8.05498717			FALSE	8.05498717	462
2/7/2015 7:00	winter	-0.03962963	8.250946276	1.52173913	8.084627784			FALSE	8.084627784	462
2/7/2015 8:00	winter	-0.03962963	8.250946276	1.441176471	8.093209395			FALSE	8.093209395	462
2/7/2015 9:00	winter	-0.030740741	8.249999423	1.925	8.041672051			FALSE	8.041672051	462
2/7/2015 10:00	winter	-0.01	8.2477901	2.625	7.967107382			FALSE	7.967107382	462
2/7/2015 11:00	winter	-0.007037037	8.247474482	4.625	7.75406547			FALSE	7.75406547	462
2/7/2015 12:00	winter	-0.003888889	8.247139138	7.65	7.43183958			FALSE	7.43183958	462
2/7/2015 13:00	winter	0.017592593	8.24485091	13.025	6.859289443			FALSE	6.859289443	462
2/7/2015 14:00	winter	0.141481481	8.231654148	13.275	6.832659204			FALSE	6.832659204	462
2/7/2015 15:00	winter	0.197407407	8.225696865	13.2	6.840648276			FALSE	6.840648276	462
2/7/2015 16:00	winter	0.205925926	8.224789464	8.725	7.317329552			FALSE	7.317329552	462
2/7/2015 17:00	winter	0.155925926	8.230115512	3.75	7.847271307			FALSE	7.847271307	462
2/7/2015 18:00	winter	0.044444444	8.241990626	1.5	8.086943457			FALSE	8.086943457	462
2/7/2015 19:00	winter	-0.017777778	8.248618596	0.975	8.142866958			FALSE	8.142866958	462
2/7/2015 20:00	winter	-0.036666667	8.250630659	0.6	8.182812317			FALSE	8.182812317	462
2/7/2015 21:00	winter	-0.036666667	8.250630659	0.6	8.182812317			FALSE	8.182812317	462
2/7/2015 22:00	winter	-0.036666667	8.250630659	0.775	8.16417115			FALSE	8.16417115	462
2/7/2015 23:00	winter	-0.039814815	8.250966002	0.725	8.169497197			FALSE	8.169497197	462
2/8/2015 0:00	winter	-0.039814815	8.250966002	0.375	8.206779532			FALSE	8.206779532	462
2/8/2015 1:00	winter	-0.021851852	8.24905257	0.55	8.188138365			FALSE	8.188138365	462
2/8/2015 2:00	winter	-0.019074074	8.248756679	0.55	8.188138365			FALSE	8.188138365	462
2/8/2015 3:00	winter	-0.004074074	8.247158864	0.325	8.21210558			FALSE	8.21210558	462
2/8/2015 4:00	winter	-0.004259259	8.247178591	0.086956522	8.237462198			FALSE	8.237462198	462
2/8/2015 5:00	winter	-0.007407407	8.247513934	-0.382352941	8.287453491			TRUE	8.247513934	462
2/8/2015 6:00	winter	-0.013518519	8.248164896	-1.875	8.446451682			TRUE	8.248164896	462
2/8/2015 7:00	winter	-0.021296296	8.248993392	-2.47826087	8.510711606			TRUE	8.248993392	462
2/8/2015 8:00	winter	-0.03037037	8.249959971	0.735294118	8.168400658			FALSE	8.168400658	462
2/8/2015 9:00	winter	-0.015185185	8.248342431	6.736842105	7.529110031			FALSE	7.529110031	462
2/8/2015 10:00	winter	0.032592593	8.243253096	11.7	7.000429709			FALSE	7.000429709	462
2/8/2015 11:00	winter	0.075185185	8.238716092	12.225	6.944506208			FALSE	6.944506208	462
2/8/2015 12:00	winter	0.162222222	8.229444824	13.625	6.79537687			FALSE	6.79537687	462
2/8/2015 13:00	winter	0.26962963	8.218003684	15.925	6.550378672			FALSE	6.550378672	462
2/8/2015 14:00	winter	0.416851852	8.202321433	9.75	7.208145573			FALSE	7.208145573	462
2/8/2015 15:00	winter	0.345555556	8.209915982	9.3	7.256080003			FALSE	7.256080003	462
2/8/2015 16:00	winter	0.287592593	8.216090252	8.1	7.38390515			FALSE	7.38390515	462
2/8/2015 17:00	winter	0.287037037	8.216149431	3.842105263	7.837460166			FALSE	7.837460166	462
2/8/2015 18:00	winter	0.194814815	8.22597303	1.775	8.057650194			FALSE	8.057650194	462
2/8/2015 19:00	winter	0.117407407	8.234218541	0.575	8.185475341			FALSE	8.185475341	462
2/8/2015 20:00	winter	0.092962963	8.236822387	1.15	8.124225791			FALSE	8.124225791	462
2/8/2015 21:00	winter	0.101851852	8.235875534	1.125	8.126888815			FALSE	8.126888815	462
2/8/2015 22:00	winter	0.107777778	8.235244298	1.525	8.084280433			FALSE	8.084280433	462
2/8/2015 23:00	winter	0.116666667	8.234297445	0.775	8.16417115			FALSE	8.16417115	462
2/9/2015 0:00	winter	0.107777778	8.235244298	0.875	8.153519054			FALSE	8.153519054	462
2/9/2015 1:00	winter	0.122592593	8.23366621	0.975	8.142866958			FALSE	8.142866958	462
2/9/2015 2:00	winter	0.11962963	8.233981828	1.95	8.039009027			FALSE	8.039009027	462
2/9/2015 3:00	winter	0.146851852	8.231082091	2.1	8.023030883			FALSE	8.023030883	462
2/9/2015 4:00	winter	0.140925926	8.231713326	1.681818182	8.06757601			FALSE	8.06757601	462
2/9/2015 5:00	winter	0.110740741	8.234928681	2	8.033682979			FALSE	8.033682979	462
2/9/2015 6:00	winter	0.125555556	8.233350592	1.525	8.084280433			FALSE	8.084280433	462
2/9/2015 7:00	winter	0.140555556	8.231752778	1.795454545	8.055471356			FALSE	8.055471356	462
2/9/2015 8:00	winter	0.185740741	8.226939609	1.194444444	8.119491527			FALSE	8.119491527	462
2/9/2015 9:00	winter	0.131481481	8.232719357	2.5	7.980422501			FALSE	7.980422501	462
2/9/2015 10:00	winter	0.131481481	8.232719357	3.775	7.844608283			FALSE	7.844608283	462
2/9/2015 11:00	winter	0.131481481	8.232719357	6.5	7.554338679			FALSE	7.554338679	462
2/9/2015 12:00	winter	0.144259259	8.231358256	8.078947368	7.386147696			FALSE	7.386147696	462
2/9/2015 13:00	winter	0.165740741	8.229070028	7.225	7.477110986			FALSE	7.477110986	462
2/9/2015 14:00	winter	0.19	8.226485909	5.4	7.67151173			FALSE	7.67151173	462
2/9/2015 15:00	winter	0.192962963	8.226170291	6.425	7.56232775			FALSE	7.56232775	462
2/9/2015 16:00	winter	0.305185185	8.214216273	7.775	7.41852446			FALSE	7.41852446	462
2/9/2015 17:00	winter	0.340555556	8.210448587	2.975	7.929825047			FALSE	7.929825047	462
2/9/2015 18:00	winter	0.264074074	8.218595467	-0.525	8.302648392			TRUE	8.218595467	462
2/9/2015 19:00	winter	0.21962963	8.223329732	-1.375	8.393191204			TRUE	8.223329732	462
2/9/2015 20:00	winter	0.222592593	8.223014114	-1.1	8.363897941			TRUE	8.223014114	462
2/9/2015 21:00	winter	0.225555556	8.222698497	-0.075	8.254713962			TRUE	8.222698497	462
2/9/2015 22:00	winter	0.234444444	8.221751644	0.225	8.222757675			TRUE	8.221751644	462
2/9/2015 23:00	winter	0.243333333	8.220804791	0.325	8.21210558			FALSE	8.21210558	462
2/10/2015 0:00	winter	0.249074074	8.220193282	0.3	8.214768604			FALSE	8.214768604	462
2/10/2015 1:00	winter	0.217592593	8.223546719	-0.025	8.249387914			TRUE	8.223546719	462
2/10/2015 2:00	winter	0.214444444	8.223882063	0.175	8.228083723			TRUE	8.223882063	462
2/10/2015 3:00	winter	0.226296296	8.222619593	0	8.24672489			TRUE	8.222619593	462
2/10/2015 4:00	winter	0.229259259	8.222303975	-0.047619048	8.251797317			TRUE	8.222303975	462
2/10/2015 5:00	winter	0.22037037	8.223250828	0.210526316	8.224299426			TRUE	8.223250828	462
2/10/2015 6:00	winter	0.211481481	8.224197681	0.525	8.190801389			FALSE	8.190801389	462
2/10/2015 7:00	winter	0.19962963	8.225460151	0.023809524	8.244188677			TRUE	8.225460151	462
2/10/2015 8:00	winter	0.19962963	8.225460151	0.552631579	8.187858046			FALSE	8.187858046	462
2/10/2015 9:00	winter	0.19962963	8.225460151	2.725	7.956455286			FALSE	7.956455286	462
2/10/2015 10:00	winter	0.230555556	8.222165892	3.55	7.868575498			FALSE	7.868575498	462
2/10/2015 11:00	winter	0.251851852	8.21989739	6.225	7.583631941			FALSE	7.583631941	462
2/10/2015 12:00	winter	0.340555556	8.210448587	9.6	7.224123716			FALSE	7.224123716	462
2/10/2015 13:00	winter	0.470555556	8.196600863	9.425	7.242764884			FALSE	7.242764884	462
2/10/2015 14:00	winter	0.511851852	8.192201942	11.65	7.005755757			FALSE	7.005755757	462
2/10/2015 15:00	winter	0.592407407	8.183621087	8.625	7.327981648			FALSE	7.327981648	462
2/10/2015 16:00	winter	0.577962963	8.185159723	5.275	7.684826849			FALSE	7.684826849	462
2/10/2015 17:00	winter	0.542222222	8.188966861	3.1	7.916509928			FALSE	7.916509928	462
2/10/2015 18:00	winter	0.555185185	8.187586034	1.65	8.070965313			FALSE	8.070965313	462
2/10/2015 19:00	winter	0.512962963	8.192083585	0.775	8.16417115			FALSE	8.16417115	462
2/10/2015 20:00	winter	0.519259259	8.191412898	0.375	8.206779532			TRUE	8.191412898	462
2/10/2015 21:00	winter	0.534814815	8.189755905	0.125	8.233409771			TRUE	8.189755905	462
2/10/2015 22:00	winter	0.534814815	8.189755905	0.025	8.244061866			TRUE	8.189755905	462
2/10/2015 23:00	winter	0.52	8.191333993	-0.25	8.273355129			TRUE	8.191333993	462
2/11/2015 0:00	winter	0.52	8.191333993	-0.575	8.30797444			TRUE	8.191333993	462
2/11/2015 1:00	winter	0.52	8.191333993	-2.625	8.526342399			TRUE	8.191333993	462
2/11/2015 2:00	winter	0.49037037	8.19449017	-3.625	8.632863354			TRUE	8.19449017	462
2/11/2015 3:00	winter	0.438148148	8.200052931	-3.55	8.624874283			TRUE	8.200052931	462
2/11/2015 4:00	winter	0.39037037	8.205142265	-4.428571429	8.718460551			TRUE	8.205142265	462
2/11/2015 5:00	winter	0.348518519	8.209600365	-4.789473684	8.756904204			TRUE	8.209600365	462
2/11/2015 6:00	winter	0.32462963	8.212145032	-4.8	8.758025477			TRUE	8.212145032	462
2/11/2015 7:00	winter	0.302407407	8.214512164	-4.571428571	8.73367783			TRUE	8.214512164	462
2/11/2015 8:00	winter	0.281851852	8.216701762	-3.263157895	8.594319588			TRUE	8.216701762	462
2/11/2015 9:00	winter	0.312592593	8.213427228	1.1	8.129551839			FALSE	8.129551839	462
2/11/2015 10:00	winter	0.386296296	8.20557624	7.475	7.450480747			FALSE	7.450480747	462
2/11/2015 11:00	winter	0.377777778	8.20648364	10.575	7.120265785			FALSE	7.120265785	462
2/11/2015 12:00	winter	0.404444444	8.203643082	11.675	7.003092733			FALSE	7.003092733	462
2/11/2015 13:00	winter	0.585555556	8.184350953	14.425	6.710160105			FALSE	6.710160105	462
2/11/2015 14:00	winter	0.748148148	8.167031435	13.175	6.8433113			FALSE	6.8433113	462
2/11/2015 15:00	winter	0.892407407	8.1516648	8.375	7.354611887			FALSE	7.354611887	462
2/11/2015 16:00	winter	0.813333333	8.160087846	4.725	7.743413375			FALSE	7.743413375	462
2/11/2015 17:00	winter	0.783333333	8.163283475	2.1	8.023030883			FALSE	8.023030883	462
2/11/2015 18:00	winter	0.72037037	8.16999035	-0.35	8.284007225			TRUE	8.16999035	462
2/11/2015 19:00	winter	0.647037037	8.177801887	-1.725	8.430473539			TRUE	8.177801887	462
2/11/2015 20:00	winter	0.64462963	8.178058326	-1.325	8.387865156			TRUE	8.178058326	462
2/11/2015 21:00	winter	0.63962963	8.178590931	-0.75	8.326615607			TRUE	8.178590931	462
2/11/2015 22:00	winter	0.63962963	8.178590931	-1.775	8.435799586			TRUE	8.178590931	462
2/11/2015 23:00	winter	0.615740741	8.181135598	-1.025	8.35590887			TRUE	8.181135598	462
2/12/2015 0:00	winter	0.592222222	8.183640813	-0.4	8.289333272			TRUE	8.183640813	462
2/12/2015 1:00	winter	0.592222222	8.183640813	-0.6	8.310637464			TRUE	8.183640813	462
2/12/2015 2:00	winter	0.562592593	8.18679699	-1.825	8.441125634			TRUE	8.18679699	462
2/12/2015 3:00	winter	0.55962963	8.187112607	-1.05	8.358571894			TRUE	8.187112607	462
2/12/2015 4:00	winter	0.562592593	8.18679699	-0.166666667	8.264478383			TRUE	8.18679699	462
2/12/2015 5:00	winter	0.521111111	8.191215637	-0.552631579	8.305591734			TRUE	8.191215637	462
2/12/2015 6:00	winter	0.524074074	8.190900019	-0.475	8.297322344			TRUE	8.190900019	462
2/12/2015 7:00	winter	0.509259259	8.192478107	-1.30952381	8.386216618			TRUE	8.192478107	462
2/12/2015 8:00	winter	0.491296296	8.194391539	-0.842105263	8.336426748			TRUE	8.194391539	462
2/12/2015 9:00	winter	0.469814815	8.196679767	2.325	7.999063668			FALSE	7.999063668	462
2/12/2015 10:00	winter	0.484444444	8.195121405	8.8	7.309340481			FALSE	7.309340481	462
2/12/2015 11:00	winter	0.534814815	8.189755905	12.725	6.89124573			FALSE	6.89124573	462
2/12/2015 12:00	winter	0.594074074	8.183443552	16.375	6.502444242			FALSE	6.502444242	462
2/12/2015 13:00	winter	0.689259259	8.173304335	18.775	6.246793948			FALSE	6.246793948	462
2/12/2015 14:00	winter	0.777407407	8.16391471	17.175	6.417227477			FALSE	6.417227477	462
2/12/2015 15:00	winter	0.912962963	8.149475203	14.975	6.65157358			FALSE	6.65157358	462
2/12/2015 16:00	winter	1.178518519	8.121187971	11.575	7.013744829			FALSE	7.013744829	462
2/12/2015 17:00	winter	1.17037037	8.12205592	4.95	7.71944616			FALSE	7.71944616	462
2/12/2015 18:00	winter	1.171296296	8.121957289	-0.125	8.26004001			TRUE	8.121957289	462
2/12/2015 19:00	winter	1.132407407	8.126099771	-0.575	8.30797444			TRUE	8.126099771	462
2/12/2015 20:00	winter	1.136296296	8.125685523	-0.5	8.299985368			TRUE	8.125685523	462
2/12/2015 21:00	winter	1.132222222	8.126119497	-0.475	8.297322344			TRUE	8.126119497	462
2/12/2015 22:00	winter	1.129074074	8.126454841	-2.425	8.505038208			TRUE	8.126454841	462
2/12/2015 23:00	winter	1.086851852	8.130952392	-3.35	8.603570092			TRUE	8.130952392	462
2/13/2015 0:00	winter	1.027962963	8.137225293	-3.7	8.640852426			TRUE	8.137225293	462
2/13/2015 1:00	winter	0.978148148	8.142531615	-3.775	8.648841498			TRUE	8.142531615	462
2/13/2015 2:00	winter	0.966666667	8.143754633	-4.125	8.686123832			TRUE	8.143754633	462
2/13/2015 3:00	winter	0.867777778	8.154288372	-4.425	8.718080119			TRUE	8.154288372	462
2/13/2015 4:00	winter	0.805555556	8.160916343	-5.119047619	8.792010734			TRUE	8.160916343	462
2/13/2015 5:00	winter	0.772962963	8.164388137	-4.815789474	8.759707387			TRUE	8.164388137	462
2/13/2015 6:00	winter	0.728518519	8.169122401	-5.15	8.795307812			TRUE	8.169122401	462
2/13/2015 7:00	winter	0.663333333	8.17606599	-5.738095238	8.857952278			TRUE	8.17606599	462
2/13/2015 8:00	winter	0.627592593	8.179873127	-3.710526316	8.641973699			TRUE	8.179873127	462
2/13/2015 9:00	winter	0.657407407	8.176697225	3.275	7.897868761			FALSE	7.897868761	462
2/13/2015 10:00	winter	0.737407407	8.168175549	12.4	6.925865041			FALSE	6.925865041	462
2/13/2015 11:00	winter	0.778888889	8.163756901	15.6	6.584997983			FALSE	6.584997983	462
2/13/2015 12:00	winter	0.817777778	8.15961442	18.675	6.257446044			FALSE	6.257446044	462
2/13/2015 13:00	winter	0.918888889	8.148843968	21.325	5.975165512			FALSE	5.975165512	462
2/13/2015 14:00	winter	1.000925926	8.140105304	20.125	6.102990658			FALSE	6.102990658	462
2/13/2015 15:00	winter	1.082407407	8.131425819	19.175	6.204185566			FALSE	6.204185566	462
2/13/2015 16:00	winter	1.135185185	8.125803879	13.35	6.824670133			FALSE	6.824670133	462
2/13/2015 17:00	winter	1.324814815	8.10560435	7.1	7.490426105			FALSE	7.490426105	462
2/13/2015 18:00	winter	1.336296296	8.104381332	0.625	8.180149293			TRUE	8.104381332	462
2/13/2015 19:00	winter	1.254814815	8.113060817	-0.65	8.315963511			TRUE	8.113060817	462
2/13/2015 20:00	winter	1.269444444	8.111502455	-0.45	8.29465932			TRUE	8.111502455	462
2/13/2015 21:00	winter	1.250740741	8.113494791	-1.95	8.454440754			TRUE	8.113494791	462
2/13/2015 22:00	winter	1.250740741	8.113494791	-2.35	8.497049136			TRUE	8.113494791	462
2/13/2015 23:00	winter	1.232962963	8.115388497	-2.1	8.470418897			TRUE	8.115388497	462
2/14/2015 0:00	winter	1.203333333	8.118544674	-1.275	8.382539109			TRUE	8.118544674	462
2/14/2015 1:00	winter	1.185555556	8.120438379	-1.475	8.4038433			TRUE	8.120438379	462
2/14/2015 2:00	winter	1.152962963	8.123910174	-1.95	8.454440754			TRUE	8.123910174	462
2/14/2015 3:00	winter	1.111851852	8.128289368	-2.375	8.49971216			TRUE	8.128289368	462
2/14/2015 4:00	winter	1.072222222	8.132510754	-2.976190476	8.563751544			TRUE	8.132510754	462
2/14/2015 5:00	winter	1.000925926	8.140105304	-2.342105263	8.496208181			TRUE	8.140105304	462
2/14/2015 6:00	winter	0.931111111	8.147542045	-1.875	8.446451682			TRUE	8.147542045	462
2/14/2015 7:00	winter	0.91037037	8.149751368	-1.357142857	8.391289044			TRUE	8.149751368	462
2/14/2015 8:00	winter	0.900925926	8.1507574	-0.631578947	8.314001283			TRUE	8.1507574	462
2/14/2015 9:00	winter	0.925	8.148193006	2.675	7.961781334			FALSE	7.961781334	462
2/14/2015 10:00	winter	0.934074074	8.147226427	8.95	7.293362337			FALSE	7.293362337	462
2/14/2015 11:00	winter	0.96962963	8.143439015	15.35	6.611628221			FALSE	6.611628221	462
2/14/2015 12:00	winter	1.090555556	8.13055787	17.9	6.339999785			FALSE	6.339999785	462
2/14/2015 13:00	winter	1.14537037	8.124718944	23.05	5.791416863			FALSE	5.791416863	462
2/14/2015 14:00	winter	1.245185185	8.114086574	19.075	6.214837662			FALSE	6.214837662	462
2/14/2015 15:00	winter	1.388888889	8.098779119	18.85	6.238804877			FALSE	6.238804877	462
2/14/2015 16:00	winter	1.459814815	8.091224021	14	6.755431512			FALSE	6.755431512	462
2/14/2015 17:00	winter	1.57462963	8.078993837	7.275	7.471784938			FALSE	7.471784938	462
2/14/2015 18:00	winter	1.63037037	8.07305628	1.475	8.089606481			TRUE	8.07305628	462
2/14/2015 19:00	winter	1.591851852	8.07715931	0.15	8.230746747			TRUE	8.07715931	462
2/14/2015 20:00	winter	1.618888889	8.074279299	0.6	8.182812317			TRUE	8.074279299	462
2/14/2015 21:00	winter	1.613703704	8.07483163	2.275	8.004389716			FALSE	8.004389716	462
2/14/2015 22:00	winter	1.635185185	8.072543402	2.175	8.015041812			FALSE	8.015041812	462
2/14/2015 23:00	winter	1.656666667	8.070255174	0.85	8.156182078			TRUE	8.070255174	462
2/15/2015 0:00	winter	1.624074074	8.073726968	-1.675	8.425147491			TRUE	8.073726968	462
2/15/2015 1:00	winter	1.55	8.081617409	-2.1	8.470418897			TRUE	8.081617409	462
2/15/2015 2:00	winter	1.496666667	8.087298527	-2.75	8.539657518			TRUE	8.087298527	462
2/15/2015 3:00	winter	1.428518519	8.094557732	-2.95	8.560961709			TRUE	8.094557732	462
2/15/2015 4:00	winter	1.369259259	8.100870085	-2.952380952	8.561215331			TRUE	8.100870085	462
2/15/2015 5:00	winter	1.302962963	8.10793203	-4.078947368	8.681218262			TRUE	8.10793203	462
2/15/2015 6:00	winter	1.231851852	8.115506854	-4.875	8.766014549			TRUE	8.115506854	462
2/15/2015 7:00	winter	1.157407407	8.123436747	-5.166666667	8.797083161			TRUE	8.123436747	462
2/15/2015 8:00	winter	1.091111111	8.130498692	-3.184210526	8.585910038			TRUE	8.130498692	462
2/15/2015 9:00	winter	1.063148148	8.133477334	4.425	7.775369662			FALSE	7.775369662	462
2/15/2015 10:00	winter	1.11037037	8.128447177	11.325	7.040375068			FALSE	7.040375068	462
2/15/2015 11:00	winter	1.142962963	8.124975383	10.85	7.090972522			FALSE	7.090972522	462
2/15/2015 12:00	winter	1.171111111	8.121977016	12.7	6.893908754			FALSE	6.893908754	462
2/15/2015 13:00	winter	1.286111111	8.109727106	14.975	6.65157358			FALSE	6.65157358	462
2/15/2015 14:00	winter	1.387407407	8.098936927	13.3	6.82999618			FALSE	6.82999618	462
2/15/2015 15:00	winter	1.425555556	8.09487335	13	6.861952467			FALSE	6.861952467	462
2/15/2015 16:00	winter	1.413703704	8.096135821	7.875	7.407872365			FALSE	7.407872365	462
2/15/2015 17:00	winter	1.307962963	8.107399425	2.125	8.02036786			FALSE	8.02036786	462
2/15/2015 18:00	winter	1.260740741	8.112429582	-2.375	8.49971216			TRUE	8.112429582	462
2/15/2015 19:00	winter	1.176851852	8.121365506	-4.55	8.731395238			TRUE	8.121365506	462
2/15/2015 20:00	winter	1.133518519	8.125981414	-3.5	8.619548235			TRUE	8.125981414	462
2/15/2015 21:00	winter	1.113518519	8.128111833	-5.125	8.792644788			TRUE	8.128111833	462
2/15/2015 22:00	winter	1.109814815	8.128506356	-5.65	8.848568289			TRUE	8.128506356	462
2/15/2015 23:00	winter	0.959259259	8.144543677	-5.4	8.821938051			TRUE	8.144543677	462
2/16/2015 0:00	winter	0.865	8.154584264	-4.5	8.72606919			TRUE	8.154584264	462
2/16/2015 1:00	winter	0.862592593	8.154840703	-5.275	8.808622931			TRUE	8.154840703	462
2/16/2015 2:00	winter	0.827777778	8.15854921	-5.725	8.856557361			TRUE	8.15854921	462
2/16/2015 3:00	winter	0.77462963	8.164210602	-4.925	8.771340597			TRUE	8.164210602	462
2/16/2015 4:00	winter	0.70037037	8.172120769	-5.047619048	8.784402095			TRUE	8.172120769	462
2/16/2015 5:00	winter	0.748333333	8.167011708	-4.552631579	8.731675557			TRUE	8.167011708	462
2/16/2015 6:00	winter	0.745185185	8.167347052	-5.225	8.803296883			TRUE	8.167347052	462
2/16/2015 7:00	winter	0.712592593	8.170818846	-5.19047619	8.799619374			TRUE	8.170818846	462
2/16/2015 8:00	winter	0.679814815	8.174310366	-5.631578947	8.846606061			TRUE	8.174310366	462
2/16/2015 9:00	winter	0.482222222	8.195358118	-0.95	8.347919798			TRUE	8.195358118	462
2/16/2015 10:00	winter	0.402222222	8.203879795	1.552631579	8.081337091			FALSE	8.081337091	462
2/16/2015 11:00	winter	0.411111111	8.202932942	3.325	7.892542713			FALSE	7.892542713	462
2/16/2015 12:00	winter	0.479814815	8.195614558	7.55	7.442491675			FALSE	7.442491675	462
2/16/2015 13:00	winter	0.542592593	8.188927409	10.3	7.149559047			FALSE	7.149559047	462
2/16/2015 14:00	winter	0.609074074	8.181845738	10.425	7.136243928			FALSE	7.136243928	462
2/16/2015 15:00	winter	0.643703704	8.178156957	8.6	7.330644672			FALSE	7.330644672	462
2/16/2015 16:00	winter	0.652592593	8.177210104	4.9	7.724772208			FALSE	7.724772208	462
2/16/2015 17:00	winter	0.673333333	8.17500078	-1.125	8.366560965			TRUE	8.17500078	462
2/16/2015 18:00	winter	0.605555556	8.182220534	-4	8.672808713			TRUE	8.182220534	462
2/16/2015 19:00	winter	0.517962963	8.19155098	-5.125	8.792644788			TRUE	8.19155098	462
2/16/2015 20:00	winter	0.389259259	8.205260622	-5.9	8.875198528			TRUE	8.205260622	462
2/16/2015 21:00	winter	0.311296296	8.213565311	-6.85	8.976393436			TRUE	8.213565311	462
2/16/2015 22:00	winter	0.190740741	8.226407004	-7.425	9.037642986			TRUE	8.226407004	462
2/16/2015 23:00	winter	0.161666667	8.229504002	-8.05	9.104218583			TRUE	8.229504002	462
2/17/2015 0:00	winter	0.101481481	8.235914986	-8.375	9.138837893			TRUE	8.235914986	462
2/17/2015 1:00	winter	0.111111111	8.234889228	-8.575	9.160142085			TRUE	8.234889228	462
2/17/2015 2:00	winter	0.059444444	8.240392811	-9.875	9.298619327			TRUE	8.240392811	462
2/17/2015 3:00	winter	-0.057592593	8.252859708	-10.375	9.351879805			TRUE	8.252859708	462
2/17/2015 4:00	winter	-0.042037037	8.251202716	-10.42857143	9.357586285			TRUE	8.251202716	462
2/17/2015 5:00	winter	-0.038703704	8.250847646	-10.65789474	9.382014023			TRUE	8.250847646	462
2/17/2015 6:00	winter	-0.068518519	8.254023548	-11.35	9.455737736			TRUE	8.254023548	462
2/17/2015 7:00	winter	-0.099074074	8.257278355	-11.52380952	9.474252093			TRUE	8.257278355	462
2/17/2015 8:00	winter	-0.116666667	8.259152335	-9.447368421	9.253067602			TRUE	8.259152335	462
2/17/2015 9:00	winter	-0.062777778	8.253412039	-1	8.353245846			TRUE	8.253412039	462
2/17/2015 10:00	winter	0.074444444	8.238794997	8.775	7.312003505			FALSE	7.312003505	462
2/17/2015 11:00	winter	0.220185185	8.223270554	11.25	7.04836414			FALSE	7.04836414	462
2/17/2015 12:00	winter	0.295	8.215301208	13.525	6.806028965			FALSE	6.806028965	462
2/17/2015 13:00	winter	0.360740741	8.208298442	17.475	6.385271191			FALSE	6.385271191	462
2/17/2015 14:00	winter	0.382222222	8.206010214	15.4	6.606302174			FALSE	6.606302174	462
2/17/2015 15:00	winter	0.447777778	8.199027173	14.225	6.731464297			FALSE	6.731464297	462
2/17/2015 16:00	winter	0.450740741	8.198711556	8.525	7.338633744			FALSE	7.338633744	462
2/17/2015 17:00	winter	0.438888889	8.199974026	2.025	8.031019955			FALSE	8.031019955	462
2/17/2015 18:00	winter	0.361666667	8.208199811	-2.9	8.555635661			TRUE	8.208199811	462
2/17/2015 19:00	winter	0.277777778	8.217135736	-5.475	8.829927122			TRUE	8.217135736	462
2/17/2015 20:00	winter	0.247222222	8.220390543	-6.4	8.928459006			TRUE	8.220390543	462
2/17/2015 21:00	winter	0.217407407	8.223566445	-6.85	8.976393436			TRUE	8.223566445	462
2/17/2015 22:00	winter	0.177962963	8.227768105	-7.5	9.045632057			TRUE	8.227768105	462
2/17/2015 23:00	winter	0.157962963	8.229898524	-7.15	9.008349723			TRUE	8.229898524	462
2/18/2015 0:00	winter	0.124444444	8.233468949	-7.625	9.058947177			TRUE	8.233468949	462
2/18/2015 1:00	winter	0.109259259	8.23508649	-7.075	9.000360651			TRUE	8.23508649	462
2/18/2015 2:00	winter	0.067037037	8.239584041	-6.8	8.971067388			TRUE	8.239584041	462
2/18/2015 3:00	winter	0.009814815	8.245679407	-7.65	9.061610201			TRUE	8.245679407	462
2/18/2015 4:00	winter	-0.017407407	8.248579144	-9.047619048	9.210485917			TRUE	8.248579144	462
2/18/2015 5:00	winter	-0.041111111	8.251104085	-9.026315789	9.208216674			TRUE	8.251104085	462
2/18/2015 6:00	winter	-0.06462963	8.2536093	-9.325	9.240032801			TRUE	8.2536093	462
2/18/2015 7:00	winter	-0.047222222	8.251755046	-9.357142857	9.243456689			TRUE	8.251755046	462
2/18/2015 8:00	winter	-0.043703704	8.251380251	-6.315789474	8.91948882			TRUE	8.251380251	462
2/18/2015 9:00	winter	-0.002407407	8.246981329	2.4	7.991074597			FALSE	7.991074597	462
2/18/2015 10:00	winter	0.12462963	8.233449223	11.7	7.000429709			FALSE	7.000429709	462
2/18/2015 11:00	winter	0.239074074	8.221258491	14.975	6.65157358			FALSE	6.65157358	462
2/18/2015 12:00	winter	0.316481481	8.21301298	18.2	6.308043498			FALSE	6.308043498	462
2/18/2015 13:00	winter	0.382592593	8.205970762	21.625	5.943209225			FALSE	5.943209225	462
2/18/2015 14:00	winter	0.421111111	8.201867732	21.8	5.924568058			FALSE	5.924568058	462
2/18/2015 15:00	winter	0.462592593	8.197449085	14.325	6.720812201			FALSE	6.720812201	462
2/18/2015 16:00	winter	0.444814815	8.199342791	11.95	6.973799471			FALSE	6.973799471	462
2/18/2015 17:00	winter	0.541111111	8.189085218	5.65	7.644881491			FALSE	7.644881491	462
2/18/2015 18:00	winter	0.493333333	8.194174552	-0.4	8.289333272			TRUE	8.194174552	462
2/18/2015 19:00	winter	0.390925926	8.205083087	-2	8.459766801			TRUE	8.205083087	462
2/18/2015 20:00	winter	0.345925926	8.20987653	-2.75	8.539657518			TRUE	8.20987653	462
2/18/2015 21:00	winter	0.34	8.210507765	-2.65	8.529005423			TRUE	8.210507765	462
2/18/2015 22:00	winter	0.313333333	8.213348324	-2.775	8.542320542			TRUE	8.213348324	462
2/18/2015 23:00	winter	0.319259259	8.212717089	-3.175	8.584928924			TRUE	8.212717089	462
2/19/2015 0:00	winter	0.301481481	8.214610795	-3.225	8.590254972			TRUE	8.214610795	462
2/19/2015 1:00	winter	0.292592593	8.215557648	-4.025	8.675471737			TRUE	8.215557648	462
2/19/2015 2:00	winter	0.298518519	8.214926412	-4.325	8.707428023			TRUE	8.214926412	462
2/19/2015 3:00	winter	0.286666667	8.216188883	-3.825	8.654167545			TRUE	8.216188883	462
2/19/2015 4:00	winter	0.235925926	8.221593835	-6.142857143	8.901067903			TRUE	8.221593835	462
2/19/2015 5:00	winter	0.223888889	8.222876032	-6.078947368	8.894260173			TRUE	8.222876032	462
2/19/2015 6:00	winter	0.188148148	8.22668317	-6.6	8.949763197			TRUE	8.22668317	462
2/19/2015 7:00	winter	0.154074074	8.230312773	-7	8.99237158			TRUE	8.230312773	462
2/19/2015 8:00	winter	0.102962963	8.235757177	-3.842105263	8.655989614			TRUE	8.235757177	462
2/19/2015 9:00	winter	0.166481481	8.228991124	5.3	7.682163825			FALSE	7.682163825	462
2/19/2015 10:00	winter	0.283703704	8.216504501	11.875	6.981788542			FALSE	6.981788542	462
2/19/2015 11:00	winter	0.376666667	8.206601997	16.425	6.497118194			FALSE	6.497118194	462
2/19/2015 12:00	winter	0.41037037	8.203011846	18.05	6.324021641			FALSE	6.324021641	462
2/19/2015 13:00	winter	0.472592593	8.196383876	18.375	6.289402331			FALSE	6.289402331	462
2/19/2015 14:00	winter	0.54037037	8.189164122	21.675	5.937883177			FALSE	5.937883177	462
2/19/2015 15:00	winter	0.584074074	8.184508762	17.575	6.374619095			FALSE	6.374619095	462
2/19/2015 16:00	winter	0.631111111	8.179498332	11.825	6.98711459			FALSE	6.98711459	462
2/19/2015 17:00	winter	0.728148148	8.169161854	5.9	7.618251252			FALSE	7.618251252	462
2/19/2015 18:00	winter	0.666851852	8.175691194	0.85	8.156182078			FALSE	8.156182078	462
2/19/2015 19:00	winter	0.604074074	8.182378343	-0.05	8.252050938			TRUE	8.182378343	462
2/19/2015 20:00	winter	0.621481481	8.180524089	-2.3	8.491723088			TRUE	8.180524089	462
2/19/2015 21:00	winter	0.571111111	8.185889589	-0.05	8.252050938			TRUE	8.185889589	462
2/19/2015 22:00	winter	0.612592593	8.181470942	-1.325	8.387865156			TRUE	8.181470942	462
2/19/2015 23:00	winter	0.597777778	8.18304903	-1.75	8.433136563			TRUE	8.18304903	462
7/5/2015 0:00	summer	21.22375	5.61196729	20.725	5.716348476	20	5.716348476		5.716348476	462
7/5/2015 1:00	summer	21.18895833	5.619248685	20.875	5.684955638	19.75	5.684955638		5.684955638	462
7/5/2015 2:00	summer	21.12020833	5.633637069	20.275	5.810526989	18.75	5.810526989		5.810526989	462
7/5/2015 3:00	summer	21.10708333	5.636383942	19.375	5.998884017	18.5	5.998884017		5.998884017	462
7/5/2015 4:00	summer	20.97625	5.663765472	18.325	6.218633882	17.5	6.218633882		6.218633882	462
7/5/2015 5:00	summer	20.918125	5.675930197	16.125	6.679062171	13	6.679062171		6.679062171	462
7/5/2015 6:00	summer	20.83	5.694373489	16.125	6.679062171	13.25	6.679062171		6.679062171	462
7/5/2015 7:00	summer	20.75395833	5.710287915	17.9	6.307580256	15.75	6.307580256		6.307580256	462
7/5/2015 8:00	summer	20.708125	5.71988017	20.925	5.674491359	18.75	5.674491359		5.674491359	462
7/5/2015 9:00	summer	20.90979167	5.677674243	27.775	4.776441904	23	4.776441904		4.776441904	462
7/5/2015 10:00	summer	21.00020833	5.658751339	27.3	4.776441904	23.75	4.776441904		4.776441904	462
7/5/2015 11:00	summer	21.28020833	5.600151375	28.65	4.776441904	25.5	4.776441904		4.776441904	462
7/5/2015 12:00	summer	21.15791667	5.625745257	25.2	4.779795479	23.75	4.779795479		4.779795479	462
7/5/2015 13:00	summer	21.14104167	5.629276951	26.35	4.776441904	24.25	4.776441904		4.776441904	462
7/5/2015 14:00	summer	21.41270833	5.572421035	38.55	5.5229653	33	4.776442		4.776442	462
7/5/2015 15:00	summer	21.37270833	5.580792458	34.45	4.776441904	30	4.776441904		4.776441904	462
7/5/2015 16:00	summer	21.30666667	5.594614026	30.575	4.776441904	29	4.776441904		4.776441904	462
7/5/2015 17:00	summer	21.31375	5.593131587	33.075	4.776441904	28.75	4.776441904		4.776441904	462
7/5/2015 18:00	summer	21.20895833	5.615062973	25.6	4.776441904	24.5	4.776441904		4.776441904	462
7/5/2015 19:00	summer	21.215625	5.613667735	23.7	5.093723858	22.25	5.093723858		5.093723858	462
7/5/2015 20:00	summer	20.82395833	5.695637924	18.875	6.10352681	18.25	6.10352681		6.10352681	462
7/5/2015 21:00	summer	20.59479167	5.743599202	17.8	6.328508814	17.25	6.328508814		6.328508814	462
7/5/2015 22:00	summer	20.13125	5.840611792	15.5	6.809865662	15	6.809865662		6.809865662	462
7/5/2015 23:00	summer	19.71104167	5.928555339	14.1	7.102865482	13.75	7.102865482		7.102865482	462
7/6/2015 0:00	summer	19.55895833	5.96038419	13.35	7.259829671	12.75	7.259829671		7.259829671	462
7/6/2015 1:00	summer	19.47833333	5.97725784	13.15	7.301686789	12.75	7.301686789		7.301686789	462
7/6/2015 2:00	summer	19.36166667	6.00167449	12.825	7.369704604	12.25	7.369704604		7.369704604	462
7/6/2015 3:00	summer	19.16979167	6.041831162	12.1	7.521436654	11.5	7.521436654		7.521436654	462
7/6/2015 4:00	summer	19.000625	6.077235308	11.8	7.584222329	11	7.584222329		7.584222329	462
7/6/2015 5:00	summer	18.86354167	6.105924873	11.475	7.652240145	11	7.652240145		7.652240145	462
7/6/2015 6:00	summer	18.80666667	6.117827991	11.55	7.636543726	11	7.636543726		7.636543726	462
7/6/2015 7:00	summer	18.85479167	6.107756122	14.7	6.97729413	12	6.97729413		6.97729413	462
7/6/2015 8:00	summer	19.23	6.029230427	21.825	5.486134331	16	5.486134331		5.486134331	462
7/6/2015 9:00	summer	19.62	5.947609048	27.075	4.776441904	20.5	4.776441904		4.776441904	462
7/6/2015 10:00	summer	19.94416667	5.879765637	34.2	4.776441904	25.75	4.776441904		4.776441904	462
7/6/2015 11:00	summer	20.15895833	5.834812838	39.175	5.65376905	30.5	4.776442		4.776442	462
7/6/2015 12:00	summer	20.15291667	5.836077271	43.15	6.4856809	32.75	4.776442		4.776442	462
7/6/2015 13:00	summer	20.40104167	5.784148285	39.775	5.77934065	35	4.776442		4.776442	462
7/6/2015 14:00	summer	20.55270833	5.752406639	38.35	5.4811081	31.75	4.776442		4.776442	462
7/6/2015 15:00	summer	20.62541667	5.737189831	35.25	4.8323215	30.25	4.776442		4.776442	462
7/6/2015 16:00	summer	20.45958333	5.771896359	27.75	4.776441904	25	4.776441904		4.776441904	462
7/6/2015 17:00	summer	20.25520833	5.814669101	17.4	6.412223049	15	6.412223049		6.412223049	462
7/6/2015 18:00	summer	19.43770833	5.985760067	16.25	6.652901472	15	6.652901472		6.652901472	462
7/6/2015 19:00	summer	19.85979167	5.897424108	17.95	6.297115976	17	6.297115976		6.297115976	462
7/6/2015 20:00	summer	19.88708333	5.891712357	16.675	6.563955098	15.5	6.563955098		6.563955098	462
7/6/2015 21:00	summer	19.83270833	5.903092261	14.575	7.003454829	13.5	7.003454829		7.003454829	462
7/6/2015 22:00	summer	19.738125	5.922887188	12.55	7.42725814	11.5	7.42725814		7.42725814	462
7/6/2015 23:00	summer	19.55625	5.960951004	11.35	7.678400843	9.75	7.678400843		7.678400843	462
7/7/2015 0:00	summer	19.2075	6.033939352	10.75	7.803972195	9.25	7.803972195		7.803972195	462
7/7/2015 1:00	summer	18.95395833	6.087001969	10.475	7.861525731	9.5	7.861525731		7.861525731	462
7/7/2015 2:00	summer	18.703125	6.13949777	10.075	7.945239965	8	7.945239965		7.945239965	462
7/7/2015 3:00	summer	18.66895833	6.146648361	9.325	8.102204154	7	8.102204154		8.102204154	462
7/7/2015 4:00	summer	18.38020833	6.207079574	8.975	8.175454109	6.75	8.175454109		8.175454109	462
7/7/2015 5:00	summer	18.358125	6.211701297	8.275	8.32195402	5.5	8.32195402		8.32195402	462
7/7/2015 6:00	summer	18.08125	6.269647243	8.25	8.327186159	5.75	8.327186159		8.327186159	462
7/7/2015 7:00	summer	18.3425	6.214971384	12.65	7.406329581	8.5	7.406329581		7.406329581	462
7/7/2015 8:00	summer	18.55541667	6.170410994	22.25	5.397187957	14.25	5.397187957		5.397187957	462
7/7/2015 9:00	summer	18.675	6.145383927	28.175	4.776441904	18.5	4.776441904		4.776441904	462
7/7/2015 10:00	summer	18.753125	6.12903349	32.7	4.776441904	22.5	4.776441904		4.776441904	462
7/7/2015 11:00	summer	18.805	6.118176801	34.65	4.776441904	26	4.776441904		4.776441904	462
7/7/2015 12:00	summer	18.91895833	6.094326965	36.39473684	5.071898894	29.5	4.776442		4.776442	462
7/7/2015 13:00	summer	19.073125	6.062062103	34.76315789	4.776441904	29.5	4.776441904		4.776441904	462
7/7/2015 14:00	summer	18.975625	6.082467447	30	4.776441904	26.5	4.776441904		4.776441904	462
7/7/2015 15:00	summer	19.08020833	6.060579664	33.95	4.776441904	28.75	4.776441904		4.776441904	462
7/7/2015 16:00	summer	18.91916667	6.094283362	22.57894737	5.328344014	21.25	5.328344014		5.328344014	462
7/7/2015 17:00	summer	18.87645833	6.103221602	24.38888889	4.949549343	22	4.949549343		4.949549343	462
7/7/2015 18:00	summer	18.98	6.081551823	26.075	4.776441904	22.5	4.776441904		4.776441904	462
7/7/2015 19:00	summer	18.875	6.10352681	21.075	5.643098521	19.25	5.643098521		5.643098521	462
7/7/2015 20:00	summer	18.88145833	6.102175174	18.1	6.265723139	17.5	6.265723139		6.265723139	462
7/7/2015 21:00	summer	18.87104167	6.104355231	17	6.495937283	16.5	6.495937283		6.495937283	462
7/7/2015 22:00	summer	18.70375	6.139366966	15.55	6.799401382	15	6.799401382		6.799401382	462
7/7/2015 23:00	summer	18.414375	6.199928983	14.125	7.097633342	13.5	7.097633342		7.097633342	462
7/8/2015 0:00	summer	18.18854167	6.247192643	13.6	7.207508275	12.75	7.207508275		7.207508275	462
7/8/2015 1:00	summer	18.00208333	6.286215686	13.325	7.265061811	12.5	7.265061811		7.265061811	462
7/8/2015 2:00	summer	17.82875	6.322491854	12.325	7.474347397	11.5	7.474347397		7.474347397	462
7/8/2015 3:00	summer	17.66916667	6.355890344	11.475	7.652240145	10.75	7.652240145		7.652240145	462
7/8/2015 4:00	summer	17.46645833	6.398314278	11.075	7.735954379	10.25	7.735954379		7.735954379	462
7/8/2015 5:00	summer	17.22416667	6.44902243	10.725	7.809204334	10	7.809204334		7.809204334	462
7/8/2015 6:00	summer	16.99020833	6.497986538	10.525	7.851061451	9.75	7.851061451		7.851061451	462
7/8/2015 7:00	summer	17.01270833	6.493277613	12.075	7.526668793	11.25	7.526668793		7.526668793	462
7/8/2015 8:00	summer	17.17604167	6.459094299	15.15	6.883115617	13.5	6.883115617		6.883115617	462
7/8/2015 9:00	summer	17.48458333	6.394520977	21.125	5.632634241	16.75	5.632634241		5.632634241	462
7/8/2015 10:00	summer	17.72395833	6.34442324	28.675	4.776441904	20.75	4.776441904		4.776441904	462
7/8/2015 11:00	summer	17.84625	6.318829356	33.975	4.776441904	25.5	4.776441904		4.776441904	462
7/8/2015 12:00	summer	17.90916667	6.305661804	39.775	5.77934065	31.75	4.776442		4.776442	462
7/8/2015 13:00	summer	18.11479167	6.262627455	39.175	5.65376905	33.25	4.776442		4.776442	462
7/8/2015 14:00	summer	18.15458333	6.254299634	25.575	4.776441904	23.75	4.776441904		4.776441904	462
7/8/2015 15:00	summer	18.405625	6.201760231	30.675	4.776441904	26.75	4.776441904		4.776441904	462
7/8/2015 16:00	summer	18.21645833	6.241350089	20.275	5.810526989	19.25	5.810526989		5.810526989	462
7/8/2015 17:00	summer	18.29666667	6.224563639	22.25	5.397187957	18.25	5.397187957		5.397187957	462
7/8/2015 18:00	summer	18.38666667	6.205727937	24.95	4.832116875	18.25	4.832116875		4.832116875	462
7/8/2015 19:00	summer	18.41291667	6.20023419	24.325	4.962920367	18	4.962920367		4.962920367	462
7/8/2015 20:00	summer	18.40625	6.201629428	19.975	5.873312665	17	5.873312665		5.873312665	462
7/8/2015 21:00	summer	18.1875	6.24741065	15.275	6.856954919	14.25	6.856954919		6.856954919	462
7/8/2015 22:00	summer	18.11083333	6.263455879	13.05	7.322615347	12	7.322615347		7.322615347	462
7/8/2015 23:00	summer	18.0375	6.278803488	10.95	7.762115077	9.5	7.762115077		7.762115077	462
7/9/2015 0:00	summer	17.77166667	6.334438572	11.225	7.704561541	9.75	7.704561541		7.704561541	462
7/9/2015 1:00	summer	17.53854167	6.383228274	11.05	7.741186519	10	7.741186519		7.741186519	462
7/9/2015 2:00	summer	17.40229167	6.411743435	10.55	7.845829312	9.5	7.845829312		7.845829312	462
7/9/2015 3:00	summer	17.21104167	6.451769303	9.75	8.01325778	8	8.01325778		8.01325778	462
7/9/2015 4:00	summer	17.13708333	6.467247718	9.825	7.997561361	8.75	7.997561361		7.997561361	462
7/9/2015 5:00	summer	17.01541667	6.492710796	9.15	8.138829132	6.5	8.138829132		8.138829132	462
7/9/2015 6:00	summer	16.85041667	6.527242918	9.2	8.128364853	6.5	8.128364853		8.128364853	462
7/9/2015 7:00	summer	16.82541667	6.532475057	11.6	7.626079447	10	7.626079447		7.626079447	462
7/9/2015 8:00	summer	17.11645833	6.471564233	19.275	6.019812575	14.5	6.019812575		6.019812575	462
7/9/2015 9:00	summer	17.425	6.406990909	27.65	4.776441904	19.5	4.776441904		4.776441904	462
7/9/2015 10:00	summer	17.48458333	6.394520977	30.3	4.776441904	23.75	4.776441904		4.776441904	462
7/9/2015 11:00	summer	17.44708333	6.402369186	27.525	4.776441904	25	4.776441904		4.776441904	462
7/9/2015 12:00	summer	17.56125	6.378475748	27.475	4.776441904	25.25	4.776441904		4.776441904	462
7/9/2015 13:00	summer	17.70645833	6.348085738	24.9	4.842581155	22.25	4.842581155		4.842581155	462
7/9/2015 14:00	summer	17.88166667	6.311417157	30.075	4.776441904	26.25	4.776441904		4.776441904	462
7/9/2015 15:00	summer	17.605	6.369319504	17.675	6.354669513	16.75	6.354669513		6.354669513	462
7/9/2015 16:00	summer	17.495	6.392340918	16.8	6.5377944	16	6.5377944		6.5377944	462
7/9/2015 17:00	summer	17.625	6.365133792	22.775	5.287313025	19.5	5.287313025		5.287313025	462
7/9/2015 18:00	summer	17.75833333	6.337229048	26.5	4.776441904	21.75	4.776441904		4.776441904	462
7/9/2015 19:00	summer	17.75833333	6.337229048	20.55	5.752973453	19	5.752973453		5.752973453	462
7/9/2015 20:00	summer	17.76916667	6.334961786	21.2	5.616937822	19	5.616937822		5.616937822	462
7/9/2015 21:00	summer	17.63166667	6.363738554	15.45	6.820329941	14.75	6.820329941		6.820329941	462
7/9/2015 22:00	summer	17.49166667	6.393038536	13.475	7.233668973	12.25	7.233668973		7.233668973	462
7/9/2015 23:00	summer	17.44083333	6.403677221	13.45	7.238901113	12.75	7.238901113		7.238901113	462
7/10/2015 0:00	summer	17.38708333	6.414926322	13.55	7.217972554	13	7.217972554		7.217972554	462
7/10/2015 1:00	summer	17.38375	6.415623939	12.175	7.505740235	11.25	7.505740235		7.505740235	462
7/10/2015 2:00	summer	17.30708333	6.431669168	12.375	7.463883118	11.5	7.463883118		7.463883118	462
7/10/2015 3:00	summer	17.22041667	6.449807251	11.525	7.641775866	10.75	7.641775866		7.641775866	462
7/10/2015 4:00	summer	17.01833333	6.492100381	12.05	7.531900933	11	7.531900933		7.531900933	462
7/10/2015 5:00	summer	16.8725	6.522621195	12.1	7.521436654	11	7.521436654		7.521436654	462
7/10/2015 6:00	summer	16.83375	6.530731012	11.9	7.563293771	11	7.563293771		7.563293771	462
7/10/2015 7:00	summer	16.80416667	6.536922376	13.025	7.327847487	12.25	7.327847487		7.327847487	462
7/10/2015 8:00	summer	16.95	6.506401562	17.275	6.438383747	16	6.438383747		6.438383747	462
7/10/2015 9:00	summer	17.07625	6.479979257	17.175	6.459312305	16.25	6.459312305		6.459312305	462
7/10/2015 10:00	summer	17.07291667	6.480676875	17.825	6.323276675	16.5	6.323276675		6.323276675	462
7/10/2015 11:00	summer	17.02958333	6.489745918	16.5	6.600580076	16	6.600580076		6.600580076	462
7/10/2015 12:00	summer	17.00291667	6.495326866	15.7	6.768008545	14.75	6.768008545		6.768008545	462
7/10/2015 13:00	summer	17.00958333	6.49393163	16.875	6.522097981	15.5	6.522097981		6.522097981	462
7/10/2015 14:00	summer	16.95958333	6.504395909	19.175	6.040741134	17.25	6.040741134		6.040741134	462
7/10/2015 15:00	summer	17.14625	6.465329266	27.975	4.776441904	22.25	4.776441904		4.776441904	462
7/10/2015 16:00	summer	17.20625	6.452772131	31.675	4.776441904	24.5	4.776441904		4.776441904	462
7/10/2015 17:00	summer	17.229375	6.447932402	30	4.776441904	25.25	4.776441904		4.776441904	462
7/10/2015 18:00	summer	17.16854167	6.460663941	23.9	5.051866741	22.5	5.051866741		5.051866741	462
7/10/2015 19:00	summer	17.17166667	6.460009923	23.025	5.234991628	21.25	5.234991628		5.234991628	462
7/10/2015 20:00	summer	17.24166667	6.445359932	17.325	6.427919468	17	6.427919468		6.427919468	462
7/10/2015 21:00	summer	16.99583333	6.496809307	14.75	6.966829851	14.5	6.966829851		6.966829851	462
7/10/2015 22:00	summer	17.03291667	6.489048298	11.7	7.605150888	11	7.605150888		7.605150888	462
7/10/2015 23:00	summer	16.99666667	6.496634901	9.7	8.02372206	8.25	8.02372206		8.02372206	462
7/11/2015 0:00	summer	16.83625	6.530207798	10.1	7.940007825	8.25	7.940007825		7.940007825	462
7/11/2015 1:00	summer	16.7575	6.546689038	9.425	8.081275596	7.75	8.081275596		8.081275596	462
7/11/2015 2:00	summer	16.60541667	6.578517886	8.525	8.269632623	6.75	8.269632623		8.269632623	462
7/11/2015 3:00	summer	16.44166667	6.612788401	7.7	8.442293231	5.75	8.442293231		8.442293231	462
7/11/2015 4:00	summer	16.256875	6.651462634	7.725	8.437061092	5.75	8.437061092		8.437061092	462
7/11/2015 5:00	summer	16.04604167	6.695587011	6.475	8.698668074	3.5	8.698668074		8.698668074	462
7/11/2015 6:00	summer	15.95895833	6.713812299	6.35	8.724828772	3.75	8.724828772		8.724828772	462
7/11/2015 7:00	summer	15.86604167	6.733258416	8.2	8.337650438	5	8.337650438		8.337650438	462
7/11/2015 8:00	summer	16.21479167	6.660270068	18.45	6.192473184	13	6.192473184		6.192473184	462
7/11/2015 9:00	summer	16.49354167	6.601931711	27.125	4.776441904	18.5	4.776441904		4.776441904	462
7/11/2015 10:00	summer	16.53291667	6.593691091	29.3	4.776441904	22	4.776441904		4.776441904	462
7/11/2015 11:00	summer	16.53291667	6.593691091	26.525	4.776441904	22	4.776441904		4.776441904	462
7/11/2015 12:00	summer	16.58041667	6.583750026	29.925	4.776441904	27.25	4.776441904		4.776441904	462
7/11/2015 13:00	summer	16.7475	6.548781893	29.25	4.776441904	25.5	4.776441904		4.776441904	462
7/11/2015 14:00	summer	16.87145833	6.522839202	29.2	4.776441904	25.75	4.776441904		4.776441904	462
7/11/2015 15:00	summer	16.68416667	6.562036646	16.825	6.532562261	15.25	6.532562261		6.532562261	462
7/11/2015 16:00	summer	16.9975	6.496460497	30.175	4.776441904	21.75	4.776441904		4.776441904	462
7/11/2015 17:00	summer	16.98645833	6.498771359	25.15	4.790259758	22.5	4.790259758		4.790259758	462
7/11/2015 18:00	summer	16.88625	6.519743518	21.3	5.596009264	19.75	5.596009264		5.596009264	462
7/11/2015 19:00	summer	16.86958333	6.523231612	16.6	6.579651517	16.25	6.579651517		6.579651517	462
7/11/2015 20:00	summer	16.94958333	6.506488765	14.075	7.108097622	13.5	7.108097622		7.108097622	462
7/11/2015 21:00	summer	16.85291667	6.526719704	13.65	7.197043996	13.25	7.197043996		7.197043996	462
7/11/2015 22:00	summer	16.87604167	6.521879975	12.075	7.526668793	11.75	7.526668793		7.526668793	462
7/11/2015 23:00	summer	16.71395833	6.555801681	10.95	7.762115077	10.75	7.762115077		7.762115077	462
7/12/2015 0:00	summer	16.62833333	6.57372176	10.6	7.835365032	10.25	7.835365032		7.835365032	462
7/12/2015 1:00	summer	16.43354167	6.614488846	9.875	7.987097082	9.75	7.987097082		7.987097082	462
7/12/2015 2:00	summer	16.42958333	6.61531727	9.175	8.133596992	8.75	8.133596992		8.133596992	462
7/12/2015 3:00	summer	16.295625	6.643352818	8.625	8.248704064	8	8.248704064		8.248704064	462
7/12/2015 4:00	summer	16.06583333	6.691444902	8.4	8.295793321	7.75	8.295793321		8.295793321	462
7/12/2015 5:00	summer	15.86270833	6.733956036	8.1	8.358578997	7	8.358578997		8.358578997	462
7/12/2015 6:00	summer	15.91020833	6.724014971	8.55	8.264400483	7.75	8.264400483		8.264400483	462
7/12/2015 7:00	summer	15.868125	6.732822405	10.15	7.929543546	9.5	7.929543546		7.929543546	462
7/12/2015 8:00	summer	16.02208333	6.700601146	13.625	7.202276135	12	7.202276135		7.202276135	462
7/12/2015 9:00	summer	16.13958333	6.67601009	17.875	6.312812395	14.5	6.312812395		6.312812395	462
7/12/2015 10:00	summer	16.27145833	6.648410553	28.15	4.776441904	18.75	4.776441904		4.776441904	462
7/12/2015 11:00	summer	16.35770833	6.630359671	30.2	4.776441904	21	4.776441904		4.776441904	462
7/12/2015 12:00	summer	16.4575	6.609474713	33.1	4.776441904	24.5	4.776441904		4.776441904	462
7/12/2015 13:00	summer	16.6675	6.56552474	32.65	4.776441904	25.75	4.776441904		4.776441904	462
7/12/2015 14:00	summer	16.82083333	6.533434284	32.5	4.776441904	26.25	4.776441904		4.776441904	462
7/12/2015 15:00	summer	16.86083333	6.525062861	29.95	4.776441904	25.5	4.776441904		4.776441904	462
7/12/2015 16:00	summer	16.8075	6.536224758	24.8	4.863509713	23.25	4.863509713		4.863509713	462
7/12/2015 17:00	summer	16.91083333	6.514598582	30.625	4.776441904	26.75	4.776441904		4.776441904	462
7/12/2015 18:00	summer	16.95145833	6.506096355	24.775	4.868741853	23.25	4.868741853		4.868741853	462
7/12/2015 19:00	summer	17.038125	6.48795827	24.75	4.873973993	22.75	4.873973993		4.873973993	462
7/12/2015 20:00	summer	17.08520833	6.478104408	19.325	6.009348296	18.75	6.009348296		6.009348296	462
7/12/2015 21:00	summer	17.04541667	6.486432229	15.25	6.862187058	14	6.862187058		6.862187058	462
7/12/2015 22:00	summer	16.94729167	6.506968377	15.15	6.883115617	13.75	6.883115617		6.883115617	462
7/12/2015 23:00	summer	16.87625	6.521836374	14.175	7.087169063	13.25	7.087169063		7.087169063	462
7/13/2015 0:00	summer	16.80125	6.537532793	12.4	7.458650978	10.75	7.458650978		7.458650978	462
7/13/2015 1:00	summer	16.68916667	6.560990219	11.425	7.662704424	9.75	7.662704424		7.662704424	462
7/13/2015 2:00	summer	16.59895833	6.579869524	10.325	7.892918569	8.75	7.892918569		7.892918569	462
7/13/2015 3:00	summer	16.621875	6.575073395	11.425	7.662704424	10.5	7.662704424		7.662704424	462
7/13/2015 4:00	summer	16.41	6.619415779	10.225	7.913847127	8.75	7.913847127		7.913847127	462
7/13/2015 5:00	summer	16.3275	6.636681839	8.825	8.206846947	7.5	8.206846947		8.206846947	462
7/13/2015 6:00	summer	16.10083333	6.684119906	7.65	8.452757511	5.75	8.452757511		8.452757511	462
7/13/2015 7:00	summer	16.06395833	6.691837312	9.25	8.117900573	5.75	8.117900573		8.117900573	462
7/13/2015 8:00	summer	16.33979167	6.63410937	19.15	6.045973273	13.5	6.045973273		6.045973273	462
7/13/2015 9:00	summer	16.46208333	6.608515488	26.5	4.776441904	17	4.776441904		4.776441904	462
7/13/2015 10:00	summer	16.5575	6.588546155	34.275	4.776441904	20.75	4.776441904		4.776441904	462
7/13/2015 11:00	summer	16.6075	6.578081875	37.875	5.38169725	25.25	4.776442		4.776442	462
7/13/2015 12:00	summer	16.75083333	6.548084276	37.65	5.3346079	28	4.776442		4.776442	462
7/13/2015 13:00	summer	16.87416667	6.522272385	37.025	5.20380415	29.25	4.776442		4.776442	462
7/13/2015 14:00	summer	17.02083333	6.491577167	35.45	4.8741787	29.75	4.776442		4.776442	462
7/13/2015 15:00	summer	17.02083333	6.491577167	27.3	4.776441904	25	4.776441904		4.776441904	462
7/13/2015 16:00	summer	16.99708333	6.4965477	17.475	6.39652663	15	6.39652663		6.39652663	462
7/13/2015 17:00	summer	17.264375	6.440607406	25.575	4.776441904	19.25	4.776441904		4.776441904	462
7/13/2015 18:00	summer	17.29875	6.433413214	23.525	5.130348835	20.5	5.130348835		5.130348835	462
7/13/2015 19:00	summer	17.30541667	6.432017976	18.55	6.171544625	17.75	6.171544625		6.171544625	462
7/13/2015 20:00	summer	17.23208333	6.447365587	16.55	6.590115797	16	6.590115797		6.590115797	462
7/13/2015 21:00	summer	17.21875	6.450156061	13.175	7.296454649	12.75	7.296454649		7.296454649	462
7/13/2015 22:00	summer	16.979375	6.500253798	10	7.960936384	9	7.960936384		7.960936384	462
7/13/2015 23:00	summer	16.73625	6.551136356	10.1	7.940007825	8.75	7.940007825		7.940007825	462
7/14/2015 0:00	summer	16.700625	6.558592155	8.625	8.248704064	7	8.248704064		8.248704064	462
7/14/2015 1:00	summer	16.57854167	6.584142437	7.725	8.437061092	5.75	8.437061092		8.437061092	462
7/14/2015 2:00	summer	16.38125	6.625432739	7.25	8.536471745	4.75	8.536471745		8.536471745	462
7/14/2015 3:00	summer	16.22375	6.658395219	6.925	8.60448956	4.25	8.60448956		8.60448956	462
7/14/2015 4:00	summer	16.05875	6.692927341	5.825	8.834703705	3.25	8.834703705		8.834703705	462
7/14/2015 5:00	summer	15.87020833	6.732386395	5.075	8.991667894	2.75	8.991667894		8.991667894	462
7/14/2015 6:00	summer	15.6975	6.768531759	5.15	8.975971475	2.5	8.975971475		8.975971475	462
7/14/2015 7:00	summer	15.63458333	6.781699311	7.075	8.573096723	3.5	8.573096723		8.573096723	462
7/14/2015 8:00	summer	15.99520833	6.706225696	16.525	6.595347936	11	6.595347936		6.595347936	462
7/14/2015 9:00	summer	16.21333333	6.660575278	24.35	4.957688227	15.25	4.957688227		4.957688227	462
7/14/2015 10:00	summer	16.34916667	6.632147318	33.1	4.776441904	20	4.776441904		4.776441904	462
7/14/2015 11:00	summer	16.41208333	6.618979768	34.625	4.776441904	25.25	4.776441904		4.776441904	462
7/14/2015 12:00	summer	16.46541667	6.607817868	34.1	4.776441904	27.25	4.776441904		4.776441904	462
7/14/2015 13:00	summer	16.55875	6.588284548	34.275	4.776441904	30	4.776441904		4.776441904	462
7/14/2015 14:00	summer	16.59541667	6.580610742	33.425	4.776441904	30.25	4.776441904		4.776441904	462
7/14/2015 15:00	summer	16.638125	6.571672504	31.475	4.776441904	28.5	4.776441904		4.776441904	462
7/14/2015 16:00	summer	16.74083333	6.550177131	24	5.030938182	23	5.030938182		5.030938182	462
7/14/2015 17:00	summer	16.666875	6.565655544	17.7	6.349437373	15.25	6.349437373		6.349437373	462
7/14/2015 18:00	summer	16.82291667	6.532998271	20.825	5.695419917	18.5	5.695419917		5.695419917	462
7/14/2015 19:00	summer	16.793125	6.539233239	17.775	6.333740954	17.5	6.333740954		6.333740954	462
7/14/2015 20:00	summer	16.71104167	6.556412096	15.75	6.757544265	15.5	6.757544265		6.757544265	462
7/14/2015 21:00	summer	16.62125	6.575204199	13.15	7.301686789	12.5	7.301686789		7.301686789	462
7/14/2015 22:00	summer	16.58145833	6.583532022	11	7.751650798	10.25	7.751650798		7.751650798	462
7/14/2015 23:00	summer	16.43625	6.613922032	9.55	8.055114898	7.5	8.055114898		8.055114898	462
7/15/2015 0:00	summer	16.18291667	6.666941046	9.55	8.055114898	8.25	8.055114898		8.055114898	462
7/15/2015 1:00	summer	16.133125	6.677361725	8.6	8.253936204	7.75	8.253936204		8.253936204	462
7/15/2015 2:00	summer	15.99666667	6.705920487	7.175	8.552168164	5.5	8.552168164		8.552168164	462
7/15/2015 3:00	summer	16.04625	6.695543411	7.425	8.499846768	5.75	8.499846768		8.499846768	462
7/15/2015 4:00	summer	15.91791667	6.722401727	7.25	8.536471745	5.25	8.536471745		8.536471745	462
7/15/2015 5:00	summer	15.72770833	6.762209591	7.675	8.447525371	6.25	8.447525371		8.447525371	462
7/15/2015 6:00	summer	15.67208333	6.773851101	9	8.17022197	7.75	8.17022197		8.17022197	462
7/15/2015 7:00	summer	15.58583333	6.791901983	9.55	8.055114898	9	8.055114898		8.055114898	462
7/15/2015 8:00	summer	15.66583333	6.775159136	10.9	7.772579357	10	7.772579357		7.772579357	462
7/15/2015 9:00	summer	15.90645833	6.724799792	16.825	6.532562261	14.75	6.532562261		6.532562261	462
7/15/2015 10:00	summer	16.04583333	6.695630614	25.725	4.776441904	17.5	4.776441904		4.776441904	462
7/15/2015 11:00	summer	16.10229167	6.683814697	25.425	4.776441904	19	4.776441904		4.776441904	462
7/15/2015 12:00	summer	16.16958333	6.669731522	31.575	4.776441904	23.75	4.776441904		4.776441904	462
7/15/2015 13:00	summer	16.34541667	6.632932139	34.975	4.776441904	27.5	4.776441904		4.776441904	462
7/15/2015 14:00	summer	16.55875	6.588284548	35.925	4.97358955	28.5	4.776442		4.776442	462
7/15/2015 15:00	summer	16.70875	6.55689171	36.325	5.05730395	29.75	4.776442		4.776442	462
7/15/2015 16:00	summer	16.57875	6.584098836	25.05	4.811188317	23.25	4.811188317		4.811188317	462
7/15/2015 17:00	summer	16.431875	6.614837656	15.9	6.726151427	13.5	6.726151427		6.726151427	462
7/15/2015 18:00	summer	16.71916667	6.554711651	22.05	5.439045074	17.5	5.439045074		5.439045074	462
7/15/2015 19:00	summer	16.67916667	6.563083074	17.475	6.39652663	15.75	6.39652663		6.39652663	462
7/15/2015 20:00	summer	16.61625	6.576250627	14.9	6.935437013	13.5	6.935437013		6.935437013	462
7/15/2015 21:00	summer	16.59208333	6.581308362	11.725	7.599918748	11.25	7.599918748		7.599918748	462
7/15/2015 22:00	summer	16.43416667	6.614358043	10.525	7.851061451	10	7.851061451		7.851061451	462
7/15/2015 23:00	summer	16.291875	6.644137638	11.225	7.704561541	10.75	7.704561541		7.704561541	462
7/16/2015 0:00	summer	16.16333333	6.671039557	10.775	7.798740055	10.25	7.798740055		7.798740055	462
7/16/2015 1:00	summer	16.18729167	6.666025422	9.975	7.966168524	9.75	7.966168524		7.966168524	462
7/16/2015 2:00	summer	16.01041667	6.70304281	9.8	8.002793501	9.5	8.002793501		8.002793501	462
7/16/2015 3:00	summer	15.99979167	6.705266469	8.325	8.31148974	7	8.31148974		8.31148974	462
7/16/2015 4:00	summer	15.8	6.747079986	6.825	8.625418119	5	8.625418119		8.625418119	462
7/16/2015 5:00	summer	15.58041667	6.793035612	6.125	8.771918029	4	8.771918029		8.771918029	462
7/16/2015 6:00	summer	15.38645833	6.833628297	5.825	8.834703705	3.5	8.834703705		8.834703705	462
7/16/2015 7:00	summer	15.33666667	6.844048973	7.3	8.526007466	4.5	8.526007466		8.526007466	462
7/16/2015 8:00	summer	15.6975	6.768531759	17.375	6.417455188	12.25	6.417455188		6.417455188	462
7/16/2015 9:00	summer	15.9725	6.710978222	26.125	4.776441904	17.75	4.776441904		4.776441904	462
7/16/2015 10:00	summer	16.14729167	6.674396845	31.05	4.776441904	21	4.776441904		4.776441904	462
7/16/2015 11:00	summer	16.2	6.663365752	30.075	4.776441904	22.5	4.776441904		4.776441904	462
7/16/2015 12:00	summer	16.41416667	6.618543755	34.3	4.776441904	27.75	4.776441904		4.776441904	462
7/16/2015 13:00	summer	16.63354167	6.572631729	34.65	4.776441904	28.25	4.776441904		4.776441904	462
7/16/2015 14:00	summer	16.895	6.51791227	34.725	4.776441904	29.25	4.776441904		4.776441904	462
7/16/2015 15:00	summer	17.10645833	6.473657089	31.975	4.776441904	28.5	4.776441904		4.776441904	462
7/16/2015 16:00	summer	17.121875	6.470430602	31.775	4.776441904	28	4.776441904		4.776441904	462
7/16/2015 17:00	summer	17.26666667	6.440127793	31.625	4.776441904	28.25	4.776441904		4.776441904	462
7/16/2015 18:00	summer	17.19770833	6.454559779	30.05	4.776441904	26.75	4.776441904		4.776441904	462
7/16/2015 19:00	summer	17.1	6.475008724	24.325	4.962920367	23	4.962920367		4.962920367	462
7/16/2015 20:00	summer	17.03645833	6.48830708	20.8	5.700652057	20.5	5.700652057		5.700652057	462
7/16/2015 21:00	summer	17.015625	6.492667196	17.15	6.464544445	16.75	6.464544445		6.464544445	462
7/16/2015 22:00	summer	16.8825	6.520528339	15.9	6.726151427	15.5	6.726151427		6.726151427	462
7/16/2015 23:00	summer	16.65375	6.568402417	13.8	7.165651158	13.5	7.165651158		7.165651158	462
7/17/2015 0:00	summer	16.56395833	6.587194519	12.625	7.411561721	12.25	7.411561721		7.411561721	462
7/17/2015 1:00	summer	16.50729167	6.599054034	12.4	7.458650978	12	7.458650978		7.458650978	462
7/17/2015 2:00	summer	16.50666667	6.599184838	12.05	7.531900933	11.5	7.531900933		7.531900933	462
7/17/2015 3:00	summer	16.52708333	6.594911925	11.575	7.631311586	11.25	7.631311586		7.631311586	462
7/17/2015 4:00	summer	16.41770833	6.617802536	11.325	7.683632983	11	7.683632983		7.683632983	462
7/17/2015 5:00	summer	16.31270833	6.639777523	10.25	7.908614987	9.75	7.908614987		7.908614987	462
7/17/2015 6:00	summer	16.14770833	6.674309644	8.325	8.31148974	7.25	8.31148974		8.31148974	462
7/17/2015 7:00	summer	16.124375	6.679192974	9.7	8.02372206	9.25	8.02372206		8.02372206	462
7/17/2015 8:00	summer	16.20270833	6.662798937	12.525	7.43249028	11.5	7.43249028		7.43249028	462
7/17/2015 9:00	summer	16.33104167	6.635940619	18.525	6.176776765	14.5	6.176776765		6.176776765	462
7/17/2015 10:00	summer	16.37333333	6.627089584	20.8	5.700652057	17	5.700652057		5.700652057	462
7/17/2015 11:00	summer	16.50333333	6.599882458	25.225	4.776441904	20.5	4.776441904		4.776441904	462
7/17/2015 12:00	summer	16.56270833	6.587456126	25.575	4.776441904	20.75	4.776441904		4.776441904	462
7/17/2015 13:00	summer	16.70583333	6.557502127	28.7	4.776441904	22.5	4.776441904		4.776441904	462
7/17/2015 14:00	summer	16.88	6.521051553	29.625	4.776441904	24	4.776441904		4.776441904	462
7/17/2015 15:00	summer	16.97333333	6.501518233	30.1	4.776441904	24.75	4.776441904		4.776441904	462
7/17/2015 16:00	summer	17.10333333	6.474311106	32.65	4.776441904	26.25	4.776441904		4.776441904	462
7/17/2015 17:00	summer	17.16625	6.461143554	30.275	4.776441904	26	4.776441904		4.776441904	462
7/17/2015 18:00	summer	17.30479167	6.43214878	30.275	4.776441904	26	4.776441904		4.776441904	462
7/17/2015 19:00	summer	17.25979167	6.441566631	25.7	4.776441904	21.5	4.776441904		4.776441904	462
7/17/2015 20:00	summer	17.08333333	6.478496818	18.5	6.182008904	17.25	6.182008904		6.182008904	462
7/17/2015 21:00	summer	16.78145833	6.541674904	14.7	6.97729413	14.25	6.97729413		6.97729413	462
7/17/2015 22:00	summer	16.55958333	6.588110144	12.225	7.495275955	12	7.495275955		7.495275955	462
7/17/2015 23:00	summer	16.395	6.622555062	11.35	7.678400843	11	7.678400843		7.678400843	462
7/18/2015 0:00	summer	16.178125	6.667943874	10.4	7.87722215	9.75	7.87722215		7.87722215	462
7/18/2015 1:00	summer	15.964375	6.712678668	9.35	8.096972015	8.25	8.096972015		8.096972015	462
7/18/2015 2:00	summer	15.9725	6.710978222	8.15	8.348114718	7.25	8.348114718		8.348114718	462
7/18/2015 3:00	summer	15.85895833	6.734740857	7.475	8.489382488	6.75	8.489382488		8.489382488	462
7/18/2015 4:00	summer	15.71791667	6.764258844	7.2	8.546936024	6.5	8.546936024		8.546936024	462
7/18/2015 5:00	summer	15.42895833	6.824733659	6.4	8.714364493	5.5	8.714364493		8.714364493	462
7/18/2015 6:00	summer	15.231875	6.865980359	6.45	8.703900214	5.5	8.703900214		8.703900214	462
7/18/2015 7:00	summer	15.18166667	6.876488239	7.975	8.384739695	6.5	8.384739695		8.384739695	462
7/18/2015 8:00	summer	15.641875	6.780173269	16.225	6.658133612	11.25	6.658133612		6.658133612	462
7/18/2015 9:00	summer	16.04916667	6.694932994	22.75	5.292545164	14.75	5.292545164		5.292545164	462
7/18/2015 10:00	summer	16.31979167	6.638295082	31.375	4.776441904	17.5	4.776441904		4.776441904	462
7/18/2015 11:00	summer	16.57541667	6.584796454	32.8	4.776441904	21	4.776441904		4.776441904	462
7/18/2015 12:00	summer	16.83229167	6.531036219	33.7	4.776441904	25.25	4.776441904		4.776441904	462
7/18/2015 13:00	summer	16.87270833	6.522577595	29.675	4.776441904	25	4.776441904		4.776441904	462
7/18/2015 14:00	summer	16.819375	6.533739492	30.875	4.776441904	25.75	4.776441904		4.776441904	462
7/18/2015 15:00	summer	16.56541667	6.58688931	17.3	6.433151607	16	6.433151607		6.433151607	462
7/18/2015 16:00	summer	16.93145833	6.510282067	27.05	4.776441904	20.5	4.776441904		4.776441904	462
7/18/2015 17:00	summer	17.0575	6.483903362	25.075	4.805956177	20.75	4.805956177		4.805956177	462
7/18/2015 18:00	summer	16.928125	6.510979684	19.45	5.983187598	18.25	5.983187598		5.983187598	462
7/18/2015 19:00	summer	16.97541667	6.50108222	24.25	4.978616786	20.5	4.978616786		4.978616786	462
7/18/2015 20:00	summer	16.97875	6.500384602	18.65	6.150616066	16.5	6.150616066		6.150616066	462
7/18/2015 21:00	summer	16.81979167	6.533652289	13.325	7.265061811	12.25	7.265061811		7.265061811	462
7/18/2015 22:00	summer	16.59708333	6.580261934	11.25	7.699329402	9.75	7.699329402		7.699329402	462
7/18/2015 23:00	summer	16.393125	6.622947473	9.875	7.987097082	8	7.987097082		7.987097082	462
7/19/2015 0:00	summer	16.26854167	6.649020968	8.3	8.31672188	6	8.31672188		8.31672188	462
7/19/2015 1:00	summer	16.09854167	6.684599518	6.975	8.594025281	3.75	8.594025281		8.594025281	462
7/19/2015 2:00	summer	15.97291667	6.710891019	5.875	8.824239426	2.25	8.824239426		8.824239426	462
7/19/2015 3:00	summer	15.81625	6.743679095	5.05	8.996900034	2	8.996900034		8.996900034	462
7/19/2015 4:00	summer	15.62083333	6.784576988	5.1	8.986435755	1.25	8.986435755		8.986435755	462
7/19/2015 5:00	summer	15.56541667	6.796174896	3.65	9.289899854	0.75	9.289899854		9.289899854	462
7/19/2015 6:00	summer	15.38041667	6.834892729	4.225	9.169560642	0.5	9.169560642		9.169560642	462
7/19/2015 7:00	summer	15.37875	6.835241539	5.075	8.991667894	1.5	8.991667894		8.991667894	462
7/19/2015 8:00	summer	15.75041667	6.757457062	16.5	6.600580076	11.75	6.600580076		6.600580076	462
7/19/2015 9:00	summer	16.035	6.697897873	24.9	4.842581155	15.25	4.842581155		4.842581155	462
7/19/2015 10:00	summer	16.19333333	6.66476099	33.925	4.776441904	20	4.776441904		4.776441904	462
7/19/2015 11:00	summer	16.32	6.638251481	36.4	5.0730004	24.75	4.873973993		4.873973993	462
7/19/2015 12:00	summer	16.55541667	6.588982166	37.05	5.2090363	27.75	4.776442		4.776442	462
7/19/2015 13:00	summer	16.695625	6.559638583	36.35	5.0625361	29	4.776442		4.776442	462
7/19/2015 14:00	summer	16.85333333	6.526632503	36.4	5.0730004	29.75	4.776442		4.776442	462
7/19/2015 15:00	summer	16.94041667	6.508407215	38.025	5.41309015	30.25	4.776442		4.776442	462
7/19/2015 16:00	summer	17.08083333	6.479020032	38.1	5.4287866	30.75	4.776442		4.776442	462
7/19/2015 17:00	summer	17.17020833	6.460315133	36.45	5.0834647	30.5	4.776442		4.776442	462
7/19/2015 18:00	summer	17.28708333	6.43585488	34.45	4.776441904	29	4.776441904		4.776441904	462
7/19/2015 19:00	summer	17.36458333	6.419635247	30.35	4.776441904	26.25	4.776441904		4.776441904	462
7/19/2015 20:00	summer	17.40791667	6.410566204	24.925	4.837349015	22	4.837349015		4.837349015	462
7/19/2015 21:00	summer	17.46979167	6.397616658	18.1	6.265723139	16.75	6.265723139		6.265723139	462
7/19/2015 22:00	summer	17.41895833	6.408255343	16.375	6.626740774	15.5	6.626740774		6.626740774	462
7/19/2015 23:00	summer	17.34333333	6.424082566	13.95	7.13425832	13	7.13425832		7.13425832	462
7/20/2015 0:00	summer	17.275	6.438383747	13.1	7.312151068	12	7.312151068		7.312151068	462
7/20/2015 1:00	summer	17.05583333	6.484252172	12.425	7.453418838	11.5	7.453418838		7.453418838	462
7/20/2015 2:00	summer	16.940625	6.508363615	11.975	7.547597352	10.25	7.547597352		7.547597352	462
7/20/2015 3:00	summer	16.758125	6.546558234	11.9	7.563293771	10.5	7.563293771		7.563293771	462
7/20/2015 4:00	summer	16.66583333	6.56587355	10.85	7.783043636	8.25	7.783043636		7.783043636	462
7/20/2015 5:00	summer	16.66125	6.566832775	9.475	8.070811317	6.5	8.070811317		8.070811317	462
7/20/2015 6:00	summer	16.56416667	6.587150917	8.5	8.274864763	4.75	8.274864763		8.274864763	462
7/20/2015 7:00	summer	16.62604167	6.574201371	9.775	8.008025641	6.25	8.008025641		8.008025641	462
7/20/2015 8:00	summer	16.92729167	6.511154088	20.55	5.752973453	15.25	5.752973453		5.752973453	462
7/20/2015 9:00	summer	17.10625	6.47370069	28.775	4.776441904	19.5	4.776441904		4.776441904	462
7/20/2015 10:00	summer	17.19416667	6.455300998	38.125	5.43401875	23.5	5.135580975		5.135580975	462
7/20/2015 11:00	summer	17.28416667	6.436465295	42.275	6.30255565	30	4.776442		4.776442	462
7/20/2015 12:00	summer	17.36833333	6.418850426	40.425	5.91537655	32.75	4.776442		4.776442	462
7/20/2015 13:00	summer	17.40520833	6.41113302	34.825	4.776441904	31	4.776441904		4.776441904	462
7/20/2015 14:00	summer	17.694375	6.350614604	39.225	5.66423335	33.5	4.776442		4.776442	462
7/20/2015 15:00	summer	17.75145833	6.338667886	40.8	5.9938588	35.25	4.8323215	TRUE	6.338667886	462
7/20/2015 16:00	summer	17.91375	6.304702579	39.675	5.75841205	34.5	4.776442		4.776442	462
7/20/2015 17:00	summer	17.98979167	6.288788153	35.8	4.9474288	32.75	4.776442		4.776442	462
7/20/2015 18:00	summer	18.22145833	6.240303661	29.925	4.776441904	28	4.776441904		4.776441904	462
7/20/2015 19:00	summer	18.2525	6.233807087	26.575	4.776441904	24.25	4.776441904		4.776441904	462
7/20/2015 20:00	summer	18.22083333	6.240434464	23.4	5.156509534	21.75	5.156509534		5.156509534	462
7/20/2015 21:00	summer	18.26833333	6.230493399	17.5	6.39129449	16.75	6.39129449		6.39129449	462
7/20/2015 22:00	summer	18.359375	6.21143969	17.65	6.359901652	16.75	6.359901652		6.359901652	462
7/20/2015 23:00	summer	18.32854167	6.217892661	14.95	6.924972734	13.75	6.924972734		6.924972734	462
7/21/2015 0:00	summer	18.31145833	6.221467958	14	7.123794041	12.5	7.123794041		7.123794041	462
7/21/2015 1:00	summer	18.285625	6.226874502	14.6	6.998222689	14	6.998222689		6.998222689	462
7/21/2015 2:00	summer	18.208125	6.243094135	13.3	7.270293951	12.5	7.270293951		7.270293951	462
7/21/2015 3:00	summer	18.100625	6.265592335	11.475	7.652240145	9.75	7.652240145		7.652240145	462
7/21/2015 4:00	summer	17.95854167	6.295328328	11.825	7.57899019	11	7.57899019		7.57899019	462
7/21/2015 5:00	summer	17.76520833	6.335790209	11.1	7.73072224	10.5	7.73072224		7.73072224	462
7/21/2015 6:00	summer	17.56583333	6.377516523	10.9	7.772579357	10.25	7.772579357		7.772579357	462
7/21/2015 7:00	summer	17.48625	6.394172167	11.55	7.636543726	10.5	7.636543726		7.636543726	462
7/21/2015 8:00	summer	17.81458333	6.325456734	20.9	5.679723498	16.25	5.679723498		5.679723498	462
7/21/2015 9:00	summer	18.01583333	6.283338009	28.725	4.776441904	19.75	4.776441904		4.776441904	462
7/21/2015 10:00	summer	18.12	6.261537427	36.375	5.06776825	24.75	4.873973993		4.873973993	462
7/21/2015 11:00	summer	18.184375	6.248064667	40.1	5.8473586	29	4.776442		4.776442	462
7/21/2015 12:00	summer	18.33666667	6.216192216	37.025	5.20380415	30	4.776442		4.776442	462
7/21/2015 13:00	summer	18.50166667	6.181660094	41.6	6.1612876	31.25	4.776442		4.776442	462
7/21/2015 14:00	summer	18.63541667	6.153668147	44.15	6.6949669	35.75	4.9369645	TRUE	6.153668147	462
7/21/2015 15:00	summer	18.691875	6.141852232	42.65789474	6.382690159	34.75	4.776442		4.776442	462
7/21/2015 16:00	summer	18.81479167	6.116127545	36.95	5.1881077	32.75	4.776442		4.776442	462
7/21/2015 17:00	summer	19.00145833	6.077060904	37.125	5.22473275	32.5	4.776442		4.776442	462
7/21/2015 18:00	summer	19.06125	6.064547369	34.85	4.776441904	30.5	4.776441904		4.776441904	462
7/21/2015 19:00	summer	19.09145833	6.058225201	30.425	4.776441904	27.75	4.776441904		4.776441904	462
7/21/2015 20:00	summer	19.09125	6.058268802	25.475	4.776441904	23.5	4.776441904		4.776441904	462
7/21/2015 21:00	summer	19.07416667	6.061844096	19.35	6.004116156	18.5	6.004116156		6.004116156	462
7/21/2015 22:00	summer	18.94041667	6.089836043	17.45	6.401758769	16.5	6.401758769		6.401758769	462
7/21/2015 23:00	summer	18.850625	6.108628146	16.4	6.621508635	15.25	6.621508635		6.621508635	462
7/22/2015 0:00	summer	18.68520833	6.14324747	15.225	6.867419198	14	6.867419198		6.867419198	462
7/22/2015 1:00	summer	18.54	6.173637481	13.575	7.212740415	11	7.212740415		7.212740415	462
7/22/2015 2:00	summer	18.34854167	6.21370695	11.75	7.594686609	9.25	7.594686609		7.594686609	462
7/22/2015 3:00	summer	18.08458333	6.268949625	11.5	7.647008005	8	7.647008005		7.647008005	462
7/22/2015 4:00	summer	17.99458333	6.287785328	10.65	7.824900753	7.75	7.824900753		7.824900753	462
7/22/2015 5:00	summer	17.975	6.291883837	10.85	7.783043636	9.25	7.783043636		7.783043636	462
7/22/2015 6:00	summer	17.92395833	6.302566123	10.975	7.756882938	10.25	7.756882938		7.756882938	462
7/22/2015 7:00	summer	18.188125	6.247279846	14.425	7.034847667	14	7.034847667		7.034847667	462
7/22/2015 8:00	summer	18.26854167	6.230449796	12.525	7.43249028	12	7.43249028		7.43249028	462
7/22/2015 9:00	summer	18.46604167	6.189115893	21.825	5.486134331	18.5	5.486134331		5.486134331	462
7/22/2015 10:00	summer	18.56291667	6.168841352	29.9	4.776441904	23.5	4.776441904		4.776441904	462
7/22/2015 11:00	summer	18.62520833	6.155804606	39.4	5.7008584	26.5	4.776442		4.776442	462
7/22/2015 12:00	summer	18.683125	6.143683481	36.35	5.0625361	26.75	4.776442		4.776442	462
7/22/2015 13:00	summer	18.65958333	6.148610414	29.025	4.776441904	24.75	4.776441904		4.776441904	462
7/22/2015 14:00	summer	18.51979167	6.177866793	24.975	4.826884736	22.5	4.826884736		4.826884736	462
7/22/2015 15:00	summer	18.52333333	6.177125575	25.85	4.776441904	23.25	4.776441904		4.776441904	462
7/22/2015 16:00	summer	18.58145833	6.16496085	29.325	4.776441904	24.5	4.776441904		4.776441904	462
7/22/2015 17:00	summer	18.63166667	6.154452968	29.8	4.776441904	24.75	4.776441904		4.776441904	462
7/22/2015 18:00	summer	18.68145833	6.144032291	29.975	4.776441904	25.75	4.776441904		4.776441904	462
7/22/2015 19:00	summer	18.72729167	6.134440034	26.25	4.776441904	24.25	4.776441904		4.776441904	462
7/22/2015 20:00	summer	18.62604167	6.155630199	19.55	5.962259039	19.25	5.962259039		5.962259039	462
7/22/2015 21:00	summer	18.44708333	6.193083601	17.05	6.485473004	16.75	6.485473004		6.485473004	462
7/22/2015 22:00	summer	18.44375	6.193781218	13.775	7.170883297	13.5	7.170883297		7.170883297	462
7/22/2015 23:00	summer	18.49145833	6.183796553	11.9	7.563293771	11.5	7.563293771		7.563293771	462
7/23/2015 0:00	summer	18.56520833	6.168361741	11.975	7.547597352	11.5	7.547597352		7.547597352	462
7/23/2015 1:00	summer	18.58458333	6.164306832	11.825	7.57899019	11.5	7.57899019		7.57899019	462
7/23/2015 2:00	summer	18.54125	6.173375874	11.8	7.584222329	11.5	7.584222329		7.584222329	462
7/23/2015 3:00	summer	18.45729167	6.190947142	11.625	7.620847307	11.25	7.620847307		7.620847307	462
7/23/2015 4:00	summer	18.40729167	6.201411421	11.55	7.636543726	11	7.636543726		7.636543726	462
7/23/2015 5:00	summer	18.32875	6.217849061	11.475	7.652240145	11	7.652240145		7.652240145	462
7/23/2015 6:00	summer	18.245	6.235376729	11.25	7.699329402	11	7.699329402		7.699329402	462
7/23/2015 7:00	summer	18.14416667	6.256479691	12.1	7.521436654	11.5	7.521436654		7.521436654	462
7/23/2015 8:00	summer	18.0875	6.268339208	12.75	7.385401023	12	7.385401023		7.385401023	462
7/23/2015 9:00	summer	18.13416667	6.258572547	18.125	6.260490999	14	6.260490999		6.260490999	462
7/23/2015 10:00	summer	18.16125	6.252904396	28.8	4.776441904	16.5	4.776441904		4.776441904	462
7/23/2015 11:00	summer	18.218125	6.241001279	32.675	4.776441904	18.75	4.776441904		4.776441904	462
7/23/2015 12:00	summer	18.25354167	6.23358908	35.65	4.9160359	22	5.449509354		5.449509354	462
7/23/2015 13:00	summer	18.36145833	6.211003679	37.3	5.2613578	23.75	5.083259579		5.083259579	462
7/23/2015 14:00	summer	18.26	6.232237445	24.8	4.863509713	20.75	4.863509713		4.863509713	462
7/23/2015 15:00	summer	18.32854167	6.217892661	28.5	4.776441904	20.75	4.776441904		4.776441904	462
7/23/2015 16:00	summer	18.3675	6.209739244	29.475	4.776441904	22.25	4.776441904		4.776441904	462
7/23/2015 17:00	summer	18.34645833	6.214142963	23.85	5.06233102	21	5.06233102		5.06233102	462
7/23/2015 18:00	summer	18.39458333	6.204071094	25.675	4.776441904	22.25	4.776441904		4.776441904	462
7/23/2015 19:00	summer	18.43125	6.196397288	23.725	5.088491718	20.75	5.088491718		5.088491718	462
7/23/2015 20:00	summer	18.47791667	6.186630627	20.275	5.810526989	18.25	5.810526989		5.810526989	462
7/23/2015 21:00	summer	18.360625	6.211178083	15.875	6.731383567	15	6.731383567		6.731383567	462
7/23/2015 22:00	summer	18.13166667	6.259095761	15.025	6.909276315	14.5	6.909276315		6.909276315	462
7/23/2015 23:00	summer	17.56895833	6.376862506	12	7.542365212	11.5	7.542365212		7.542365212	462
7/24/2015 0:00	summer	17.40104167	6.412005042	11.675	7.610383028	11.25	7.610383028		7.610383028	462
7/24/2015 1:00	summer	17.211875	6.451594899	10.575	7.840597172	10	7.840597172		7.840597172	462
7/24/2015 2:00	summer	17.12791667	6.469166168	9.9	7.981864943	9.25	7.981864943		7.981864943	462
7/24/2015 3:00	summer	16.93145833	6.510282067	9.125	8.144061272	8.25	8.144061272		8.144061272	462
7/24/2015 4:00	summer	16.805625	6.536617169	7.75	8.431828952	6	8.431828952		8.431828952	462
7/24/2015 5:00	summer	16.71458333	6.555670878	6.6	8.672507376	5	8.672507376		8.672507376	462
7/24/2015 6:00	summer	16.524375	6.59547874	8.4	8.295793321	7.5	8.295793321		8.295793321	462
7/24/2015 7:00	summer	16.44875	6.611305962	9.525	8.060347037	8.5	8.060347037		8.060347037	462
7/24/2015 8:00	summer	16.65604167	6.567922804	15.4	6.83079422	10.75	6.83079422		6.83079422	462
7/24/2015 9:00	summer	16.97708333	6.500733412	26.65	4.776441904	18.75	4.776441904		4.776441904	462
7/24/2015 10:00	summer	17.12958333	6.46881736	33.5	4.776441904	23	4.776441904		4.776441904	462
7/24/2015 11:00	summer	17.06625	6.482072113	28.35	4.776441904	23.75	4.776441904		4.776441904	462
7/24/2015 12:00	summer	17.08291667	6.478584019	31.225	4.776441904	27.25	4.776441904		4.776441904	462
7/24/2015 13:00	summer	17.25291667	6.44300547	34.85	4.776441904	27.25	4.776441904		4.776441904	462
7/24/2015 14:00	summer	17.39625	6.41300787	41.3	6.0985018	33	4.776442		4.776442	462
7/24/2015 15:00	summer	17.46416667	6.39879389	37.75	5.3555365	30.5	4.776442		4.776442	462
7/24/2015 16:00	summer	17.52375	6.386323957	31.725	4.776441904	27.5	4.776441904		4.776441904	462
7/24/2015 17:00	summer	17.58125	6.374290036	27.4	4.776441904	25.5	4.776441904		4.776441904	462
7/24/2015 18:00	summer	17.59770833	6.370845545	24.9	4.842581155	23.5	4.842581155		4.842581155	462
7/24/2015 19:00	summer	17.63395833	6.363258943	24.15	4.999545344	22.75	4.999545344		4.999545344	462
7/24/2015 20:00	summer	17.63729167	6.362561322	20.125	5.841919827	19.25	5.841919827		5.841919827	462
7/24/2015 21:00	summer	17.62083333	6.366005816	16.875	6.522097981	15.75	6.522097981		6.522097981	462
7/24/2015 22:00	summer	17.4875	6.39391056	12.525	7.43249028	11	7.43249028		7.43249028	462
7/24/2015 23:00	summer	17.26729167	6.439996989	10.625	7.830132893	7.75	7.830132893		7.830132893	462
7/25/2015 0:00	summer	17.10375	6.474223903	10.475	7.861525731	7	7.861525731		7.861525731	462
7/25/2015 1:00	summer	16.90020833	6.516822241	9.825	7.997561361	5.75	7.997561361		7.997561361	462
7/25/2015 2:00	summer	16.68458333	6.561949446	9.375	8.091739875	6	8.091739875		8.091739875	462
7/25/2015 3:00	summer	16.53520833	6.59321148	8.475	8.280096902	4.75	8.280096902		8.280096902	462
7/25/2015 4:00	summer	16.386875	6.624255508	7.575	8.46845393	4	8.46845393		8.46845393	462
7/25/2015 5:00	summer	16.11208333	6.681765443	7.775	8.426596812	3.75	8.426596812		8.426596812	462
7/25/2015 6:00	summer	16.02208333	6.700601146	6.825	8.625418119	2.75	8.625418119		8.625418119	462
7/25/2015 7:00	summer	15.968125	6.711893847	7.8	8.421364673	4.5	8.421364673		8.421364673	462
7/25/2015 8:00	summer	16.23125	6.656825577	15.65	6.778472824	11.75	6.778472824		6.778472824	462
7/25/2015 9:00	summer	16.56416667	6.587150917	27	4.776441904	20	4.776441904		4.776441904	462
7/25/2015 10:00	summer	16.66395833	6.566265961	33.675	4.776441904	25.25	4.776441904		4.776441904	462
7/25/2015 11:00	summer	16.65083333	6.569012834	32.8	4.776441904	26.75	4.776441904		4.776441904	462
7/25/2015 12:00	summer	16.70354167	6.557981738	37.1	5.2195006	30.5	4.776442		4.776442	462
7/25/2015 13:00	summer	16.71354167	6.555888882	31.775	4.776441904	28.25	4.776441904		4.776441904	462
7/25/2015 14:00	summer	16.76083333	6.54599142	31.05	4.776441904	27.25	4.776441904		4.776441904	462
7/25/2015 15:00	summer	17.0075	6.494367641	36.725	5.14101835	31.5	4.776442		4.776442	462
7/25/2015 16:00	summer	16.99416667	6.497158115	33.125	4.776441904	29.5	4.776441904		4.776441904	462
7/25/2015 17:00	summer	17.13770833	6.467116914	31.675	4.776441904	28.75	4.776441904		4.776441904	462
7/25/2015 18:00	summer	17.25145833	6.443310679	28.175	4.776441904	26.75	4.776441904		4.776441904	462
7/25/2015 19:00	summer	17.40541667	6.411089418	28.05	4.776441904	26	4.776441904		4.776441904	462
7/25/2015 20:00	summer	17.364375	6.419678848	22.475	5.3500987	21	5.3500987		5.3500987	462
7/25/2015 21:00	summer	17.23645833	6.446449963	15.175	6.877883477	14	6.877883477		6.877883477	462
7/25/2015 22:00	summer	17.08333333	6.478496818	12.1	7.521436654	11	7.521436654		7.521436654	462
7/25/2015 23:00	summer	16.96791667	6.502651862	10.125	7.934775686	8	7.934775686		7.934775686	462
7/26/2015 0:00	summer	16.87875	6.52131316	11.325	7.683632983	7	7.683632983		7.683632983	462
7/26/2015 1:00	summer	16.701875	6.558330548	10.675	7.819668614	5.75	7.819668614		7.819668614	462
7/26/2015 2:00	summer	16.53895833	6.592426659	8.925	8.185918389	4.5	8.185918389		8.185918389	462
7/26/2015 3:00	summer	16.36791667	6.628223213	8.025	8.374275416	3.75	8.374275416		8.374275416	462
7/26/2015 4:00	summer	16.125	6.679062171	7.725	8.437061092	3.5	8.437061092		8.437061092	462
7/26/2015 5:00	summer	15.90229167	6.725671814	8.175	8.342882578	3.75	8.342882578		8.342882578	462
7/26/2015 6:00	summer	15.84895833	6.736833713	6.9	8.6097217	2.5	8.6097217		8.6097217	462
7/26/2015 7:00	summer	15.944375	6.71686438	7.45	8.494614628	4	8.494614628		8.494614628	462
7/26/2015 8:00	summer	16.266875	6.649369778	16.75	6.548258679	11.75	6.548258679		6.548258679	462
7/26/2015 9:00	summer	16.47208333	6.606422633	29.1	4.776441904	21.25	4.776441904		4.776441904	462
7/26/2015 10:00	summer	16.5775	6.584360443	38.625	5.53866175	26.25	4.776442		4.776442	462
7/26/2015 11:00	summer	16.6575	6.567617596	39.825	5.78980495	26.25	4.776442		4.776442	462
7/26/2015 12:00	summer	16.8375	6.529946191	40.575	5.94676945	28	4.776442		4.776442	462
7/26/2015 13:00	summer	16.98041667	6.500035792	45.5	6.977503	32.5	4.776442		4.776442	462
7/26/2015 14:00	summer	17.02291667	6.491141154	42.025	6.25023415	34	4.776442		4.776442	462
7/26/2015 15:00	summer	17.29416667	6.434372439	42.775	6.40719865	35.25	4.8323215	TRUE	6.434372439	462
7/26/2015 16:00	summer	17.5825	6.374028429	37.6	5.3241436	33.75	4.776442		4.776442	462
7/26/2015 17:00	summer	17.94833333	6.297464786	38.325	5.47587595	34	4.776442		4.776442	462
7/26/2015 18:00	summer	17.99125	6.288482946	31.875	4.776441904	29.25	4.776441904		4.776441904	462
7/26/2015 19:00	summer	17.85875	6.316213286	24.7	4.884438272	24.25	4.884438272		4.884438272	462
7/26/2015 20:00	summer	17.79583333	6.329380838	21.6	5.533223588	21.25	5.533223588		5.533223588	462
7/26/2015 21:00	summer	17.83979167	6.320180991	17.325	6.427919468	15.75	6.427919468		6.427919468	462
7/26/2015 22:00	summer	17.83958333	6.320224594	17.95	6.297115976	17.25	6.297115976		6.297115976	462
7/26/2015 23:00	summer	17.82666667	6.322927865	17.175	6.459312305	16.75	6.459312305		6.459312305	462
7/27/2015 0:00	summer	17.81875	6.32458471	15.2	6.872651338	14.25	6.872651338		6.872651338	462
7/27/2015 1:00	summer	17.79875	6.328770421	14.2	7.081936923	13.5	7.081936923		7.081936923	462
7/27/2015 2:00	summer	17.71875	6.345513268	13.475	7.233668973	12.75	7.233668973		7.233668973	462
7/27/2015 3:00	summer	17.52520833	6.38601875	11.225	7.704561541	10.5	7.704561541		7.704561541	462
7/27/2015 4:00	summer	17.4475	6.402281983	11.05	7.741186519	10.25	7.741186519		7.741186519	462
7/27/2015 5:00	summer	17.41083333	6.409955789	11	7.751650798	10.5	7.751650798		7.751650798	462
7/27/2015 6:00	summer	17.41083333	6.409955789	10.15	7.929543546	10	7.929543546		7.929543546	462
7/27/2015 7:00	summer	17.38416667	6.415536736	10.525	7.851061451	10.25	7.851061451		7.851061451	462
7/27/2015 8:00	summer	16.8675	6.523667623	8.225	8.332418299	7.75	8.332418299		8.332418299	462
7/27/2015 9:00	summer	16.90625	6.515557807	7.275	8.531239605	6.75	8.531239605		8.531239605	462
7/27/2015 10:00	summer	16.83541667	6.530382202	8.25	8.327186159	7.75	8.327186159		8.327186159	462
7/27/2015 11:00	summer	16.74708333	6.548869096	8.775	8.217311227	7.75	8.217311227		8.217311227	462
7/27/2015 12:00	summer	16.79354167	6.539146036	12.15	7.510972374	10	7.510972374		7.510972374	462
7/27/2015 13:00	summer	16.90979167	6.514816586	16.05	6.69475859	12.75	6.69475859		6.69475859	462
7/27/2015 14:00	summer	16.48708333	6.603283349	12	7.542365212	8.75	7.542365212		7.542365212	462
7/27/2015 15:00	summer	16.126875	6.67866976	7.125	8.562632443	6.25	8.562632443		8.562632443	462
7/27/2015 16:00	summer	16.11166667	6.681852644	8.825	8.206846947	6.75	8.206846947		8.206846947	462
7/27/2015 17:00	summer	16.27854167	6.646928112	12.4	7.458650978	9.25	7.458650978		7.458650978	462
7/27/2015 18:00	summer	15.81291667	6.744376713	7.65	8.452757511	6	8.452757511		8.452757511	462
7/27/2015 19:00	summer	15.96875	6.711763043	7.525	8.478918209	6.75	8.478918209		8.478918209	462
7/27/2015 20:00	summer	15.965625	6.712417061	7.025	8.583561002	6.5	8.583561002		8.583561002	462
7/27/2015 21:00	summer	15.83666667	6.739406181	5.175	8.970739336	4.5	8.970739336		8.970739336	462
7/27/2015 22:00	summer	15.63479167	6.781655708	4	9.216649899	3.5	9.216649899		9.216649899	462
7/27/2015 23:00	summer	15.283125	6.855254473	2.525	9.525346138	1.5	9.525346138		9.525346138	462
7/28/2015 0:00	summer	15.30354167	6.850981558	3.725	9.274203435	3.25	9.274203435		9.274203435	462
7/28/2015 1:00	summer	15.03958333	6.906224234	3.275	9.368381949	2.5	9.368381949		9.368381949	462
7/28/2015 2:00	summer	14.85958333	6.94389564	2.225	9.588131814	1.25	9.588131814		9.588131814	462
7/28/2015 3:00	summer	14.63583333	6.99072329	1.7	9.698006747	0.25	9.698006747		9.698006747	462
7/28/2015 4:00	summer	14.49916667	7.019325652	2.625	9.50441758	2	9.50441758		9.50441758	462
7/28/2015 5:00	summer	14.35458333	7.049584861	1.5	9.739863864	0	9.739863864		9.739863864	462
7/28/2015 6:00	summer	14.22791667	7.076094367	2.5	9.530578278	1.5	9.530578278		9.530578278	462
7/28/2015 7:00	summer	14.21395833	7.079015646	4	9.216649899	3.25	9.216649899		9.216649899	462
7/28/2015 8:00	summer	14.37270833	7.045791559	7.95	8.389971835	5	8.389971835		8.389971835	462
7/28/2015 9:00	summer	14.40666667	7.038684568	15.1	6.893579896	9.5	6.893579896		6.893579896	462
7/28/2015 10:00	summer	14.35270833	7.049977271	17.225	6.448848026	11.75	6.448848026		6.448848026	462
7/28/2015 11:00	summer	14.33520833	7.053639769	20.575	5.747741314	14.25	5.747741314		5.747741314	462
7/28/2015 12:00	summer	14.28541667	7.064060446	17.675	6.354669513	15	6.354669513		6.354669513	462
7/28/2015 13:00	summer	14.43791667	7.032144394	20.675	5.726812755	14.75	5.726812755		5.726812755	462
7/28/2015 14:00	summer	14.57104167	7.00428325	25.05	4.811188317	18	4.811188317		4.811188317	462
7/28/2015 15:00	summer	14.766875	6.963298157	31.775	4.776441904	22.25	4.776441904		4.776441904	462
7/28/2015 16:00	summer	14.82020833	6.95213626	30.25	4.776441904	20.5	4.776441904		4.776441904	462
7/28/2015 17:00	summer	14.84604167	6.946729714	28.25	4.776441904	21.25	4.776441904		4.776441904	462
7/28/2015 18:00	summer	14.87041667	6.941628378	25.5	4.776441904	19	4.776441904		4.776441904	462
7/28/2015 19:00	summer	14.90270833	6.934870199	21.15	5.627402102	15.75	5.627402102		5.627402102	462
7/28/2015 20:00	summer	14.9625	6.922356664	14.4	7.040079806	12.5	7.040079806		7.040079806	462
7/28/2015 21:00	summer	14.76479167	6.963734168	10.1	7.940007825	9.25	7.940007825		7.940007825	462
7/28/2015 22:00	summer	14.51875	7.015227143	8.875	8.196382668	7.75	8.196382668		8.196382668	462
7/28/2015 23:00	summer	14.33270833	7.054162983	7.575	8.46845393	5.5	8.46845393		8.46845393	462
7/29/2015 0:00	summer	14.15166667	7.092052393	6.35	8.724828772	4	8.724828772		8.724828772	462
7/29/2015 1:00	summer	14.12979167	7.096630515	5.075	8.991667894	2.75	8.991667894		8.991667894	462
7/29/2015 2:00	summer	13.83708333	7.157890151	4.6	9.091078548	3.5	9.091078548		9.091078548	462
7/29/2015 3:00	summer	13.6075	7.205938633	5.1	8.986435755	4	8.986435755		8.986435755	462
7/29/2015 4:00	summer	13.59354167	7.20885991	3.525	9.316060552	1.25	9.316060552		9.316060552	462
7/29/2015 5:00	summer	13.46895833	7.234933408	2.7	9.488721161	0.25	9.488721161		9.488721161	462
7/29/2015 6:00	summer	13.345625	7.260745296	2.45	9.541042557	0	9.541042557		9.541042557	462
7/29/2015 7:00	summer	13.25395833	7.279929809	3.075	9.410239066	0.75	9.410239066		9.410239066	462
7/29/2015 8:00	summer	13.59791667	7.207944286	10.575	7.840597172	6.75	7.840597172		7.840597172	462
7/29/2015 9:00	summer	13.85354167	7.154445658	22.825	5.276848745	14.75	5.276848745		5.276848745	462
7/29/2015 10:00	summer	14.02791667	7.117951484	30.85	4.776441904	18.5	4.776441904		4.776441904	462
7/29/2015 11:00	summer	14.12354167	7.09793855	34.525	4.776441904	21.25	4.776441904		4.776441904	462
7/29/2015 12:00	summer	14.21395833	7.079015646	37.525	5.30844715	23	5.240223768		5.240223768	462
7/29/2015 13:00	summer	14.35020833	7.050500485	39.925	5.81073355	27	4.776442		4.776442	462
7/29/2015 14:00	summer	14.514375	7.016142767	40.825	5.99909095	29.5	4.776442		4.776442	462
7/29/2015 15:00	summer	14.68416667	6.980607818	40.525	5.93630515	28.5	4.776442		4.776442	462
7/29/2015 16:00	summer	14.90104167	6.935219007	37.975	5.40262585	27.75	4.776442		4.776442	462
7/29/2015 17:00	summer	15.054375	6.903128551	34.625	4.776441904	27	4.776441904		4.776441904	462
7/29/2015 18:00	summer	15.199375	6.872782141	32.3	4.776441904	25.5	4.776441904		4.776441904	462
7/29/2015 19:00	summer	15.36229167	6.83868603	27.6	4.776441904	22	4.776441904		4.776441904	462
7/29/2015 20:00	summer	15.49979167	6.809909262	20.1	5.847151967	17.75	5.847151967		5.847151967	462
7/29/2015 21:00	summer	15.55958333	6.79739573	15.225	6.867419198	13.25	6.867419198		6.867419198	462
7/29/2015 22:00	summer	15.51416667	6.806900782	13.5	7.228436833	12.5	7.228436833		7.228436833	462
7/29/2015 23:00	summer	15.43729167	6.822989611	12	7.542365212	10.25	7.542365212		7.542365212	462
7/30/2015 0:00	summer	15.32270833	6.846970253	10.675	7.819668614	8	7.819668614		7.819668614	462
7/30/2015 1:00	summer	15.23375	6.865587949	10.675	7.819668614	9.75	7.819668614		7.819668614	462
7/30/2015 2:00	summer	15.1675	6.879453119	9.9	7.981864943	7.5	7.981864943		7.981864943	462
7/30/2015 3:00	summer	14.95625	6.923664699	9.625	8.039418479	7.25	8.039418479		8.039418479	462
7/30/2015 4:00	summer	14.81375	6.953487895	8.35	8.306257601	5	8.306257601		8.306257601	462
7/30/2015 5:00	summer	14.78666667	6.959156046	6.625	8.667275236	3.75	8.667275236		8.667275236	462
7/30/2015 6:00	summer	14.58083333	7.002233997	6.225	8.750989471	3	8.750989471		8.750989471	462
7/30/2015 7:00	summer	14.57895833	7.002626407	6.9	8.6097217	3.75	8.6097217		8.6097217	462
7/30/2015 8:00	summer	14.934375	6.928242821	14.7	6.97729413	9.75	6.97729413		6.97729413	462
7/30/2015 9:00	summer	15.16979167	6.878973506	27.1	4.776441904	19.25	4.776441904		4.776441904	462
7/30/2015 10:00	summer	15.26895833	6.858219353	35.625	4.91080375	22.75	5.292545164		5.292545164	462
7/30/2015 11:00	summer	15.3775	6.835503146	39.575	5.73748345	24.75	4.873973993		4.873973993	462
7/30/2015 12:00	summer	15.446875	6.820983959	43.1	6.4752166	28.75	4.776442		4.776442	462
7/30/2015 13:00	summer	15.66375	6.775595147	45.075	6.88855645	31	4.776442		4.776442	462
7/30/2015 14:00	summer	15.90708333	6.724668989	45.45	6.9670387	33.75	4.776442		4.776442	462
7/30/2015 15:00	summer	16.01375	6.702345192	44.95	6.8623957	33.25	4.776442		4.776442	462
7/30/2015 16:00	summer	16.14020833	6.675879286	42	6.245002	31.75	4.776442		4.776442	462
7/30/2015 17:00	summer	16.283125	6.645968887	38.4	5.4915724	30.75	4.776442		4.776442	462
7/30/2015 18:00	summer	16.44666667	6.611741973	35.775	4.94219665	29	4.776442		4.776442	462
7/30/2015 19:00	summer	16.53020833	6.594257908	30.4	4.776441904	24.25	4.776441904		4.776441904	462
7/30/2015 20:00	summer	16.8325	6.530992619	22.85	5.271616606	20.5	5.271616606		5.271616606	462
7/30/2015 21:00	summer	16.9325	6.51006406	18.775	6.124455368	17.5	6.124455368		6.124455368	462
7/30/2015 22:00	summer	16.8325	6.530992619	16.125	6.679062171	13.75	6.679062171		6.679062171	462
7/30/2015 23:00	summer	16.73291667	6.551833974	14.35	7.050544086	11.5	7.050544086		7.050544086	462
7/31/2015 0:00	summer	16.55583333	6.588894965	13.325	7.265061811	9	7.265061811		7.265061811	462
7/31/2015 1:00	summer	16.461875	6.608559089	10.875	7.777811496	7.5	7.777811496		7.777811496	462
7/31/2015 2:00	summer	16.23708333	6.655604745	11.5	7.647008005	7	7.647008005		7.647008005	462
7/31/2015 3:00	summer	16.13708333	6.676533304	10.65	7.824900753	6.5	7.824900753		7.824900753	462
7/31/2015 4:00	summer	16.08333333	6.687782404	9.9	7.981864943	5.5	7.981864943		7.981864943	462
7/31/2015 5:00	summer	15.87083333	6.732255591	10.35	7.887686429	9.25	7.887686429		7.887686429	462
7/31/2015 6:00	summer	15.78770833	6.749652455	9.95	7.971400663	6.5	7.971400663		7.971400663	462
7/31/2015 7:00	summer	15.764375	6.754535785	11.125	7.7254901	9.75	7.7254901		7.7254901	462
7/31/2015 8:00	summer	16.13479167	6.677012915	17.625	6.365133792	13	6.365133792		6.365133792	462
7/31/2015 9:00	summer	16.37583333	6.62656637	29.4	4.776441904	22	4.776441904		4.776441904	462
7/31/2015 10:00	summer	16.46166667	6.608602689	37.775	5.36076865	25	4.821652596		4.821652596	462
7/31/2015 11:00	summer	16.58416667	6.582965205	42.4	6.3287164	26.75	4.776442		4.776442	462
7/31/2015 12:00	summer	16.68416667	6.562036646	45.825	7.04552095	30.75	4.776442		4.776442	462
7/31/2015 13:00	summer	16.97854167	6.500428202	47.075	7.30712845	33	4.776442		4.776442	462
7/31/2015 14:00	summer	17.32541667	6.427832265	46.2	7.1240032	35.5	4.884643	TRUE	6.427832265	462
7/31/2015 15:00	summer	17.53041667	6.384928719	45.25	6.9251815	35.25	4.8323215	TRUE	6.384928719	462
7/31/2015 16:00	summer	17.654375	6.358986028	42.125	6.27116275	33.75	4.776442		4.776442	462
7/31/2015 17:00	summer	17.75083333	6.33879869	39.075	5.63284045	32	4.776442		4.776442	462
7/31/2015 18:00	summer	17.83833333	6.320486201	36.3	5.0520718	30.75	4.776442		4.776442	462
7/31/2015 19:00	summer	17.92166667	6.303045734	31.15	4.776441904	26.25	4.776441904		4.776441904	462
7/31/2015 20:00	summer	17.9375	6.299732046	23.8	5.072795299	21.5	5.072795299		5.072795299	462
7/31/2015 21:00	summer	17.8875	6.310196326	19.25	6.025044715	17.75	6.025044715		6.025044715	462
7/31/2015 22:00	summer	17.77333333	6.334089764	17.45	6.401758769	16.75	6.401758769		6.401758769	462
7/31/2015 23:00	summer	17.56208333	6.378301344	15.9	6.726151427	15	6.726151427		6.726151427	462
8/1/2015 0:00	summer	17.47875	6.395741809	14.575	7.003454829	13.5	7.003454829		7.003454829	462
8/1/2015 1:00	summer	17.40666667	6.410827811	13.975	7.12902618	12.5	7.12902618		7.12902618	462
8/1/2015 2:00	summer	17.250625	6.443485083	10.8	7.793507915	7	7.793507915		7.793507915	462
8/1/2015 3:00	summer	17.08020833	6.479150836	9.4	8.086507735	5.25	8.086507735		8.086507735	462
8/1/2015 4:00	summer	16.86583333	6.524016433	10.025	7.955704244	4.5	7.955704244		7.955704244	462
8/1/2015 5:00	summer	16.72229167	6.554057634	9.275	8.112668434	3.5	8.112668434		8.112668434	462
8/1/2015 6:00	summer	16.57625	6.58462205	8.75	8.222543366	3.5	8.222543366		8.222543366	462
8/1/2015 7:00	summer	16.50333333	6.599882458	9.625	8.039418479	5	8.039418479		8.039418479	462
8/1/2015 8:00	summer	16.90541667	6.515732211	17.175	6.459312305	12.25	6.459312305		6.459312305	462
8/1/2015 9:00	summer	17.19083333	6.455998618	29.125	4.776441904	22.25	4.776441904		4.776441904	462
8/1/2015 10:00	summer	17.34541667	6.423646553	39.45	5.7113227	27	4.776442		4.776442	462
8/1/2015 11:00	summer	17.42625	6.406729302	44.5	6.768217	31.25	4.776442		4.776442	462
8/1/2015 12:00	summer	17.64854167	6.36020686	46.975	7.28619985	33.5	4.776442		4.776442	462
8/1/2015 13:00	summer	17.92395833	6.302566123	49.05	7.7204683	35.5	4.884643	TRUE	6.302566123	462
8/1/2015 14:00	summer	18.114375	6.262714658	49.775	7.87220065	38.75	5.5648225	TRUE	6.262714658	462
8/1/2015 15:00	summer	18.28375	6.227266912	48.175	7.53734305	37.75	5.3555365	TRUE	6.227266912	462
8/1/2015 16:00	summer	18.33229167	6.21710784	45.175	6.90948505	36.25	5.0416075	TRUE	6.21710784	462
8/1/2015 17:00	summer	18.46229167	6.189900714	42.025	6.25023415	36	4.989286	TRUE	6.189900714	462
8/1/2015 18:00	summer	18.6125	6.158464276	38.8	5.5752868	33.75	4.776442		4.776442	462
8/1/2015 19:00	summer	18.74833333	6.130036318	32.825	4.776441904	28.25	4.776441904		4.776441904	462
8/1/2015 20:00	summer	18.795625	6.120138853	25.05	4.811188317	23	4.811188317		4.811188317	462
8/1/2015 21:00	summer	18.85604167	6.107494515	20.65	5.732044895	19.25	5.732044895		5.732044895	462
8/1/2015 22:00	summer	18.84291667	6.110241388	19.35	6.004116156	17.75	6.004116156		6.004116156	462
8/1/2015 23:00	summer	18.66270833	6.147956396	16.95	6.506401562	14.5	6.506401562		6.506401562	462
8/2/2015 0:00	summer	18.60520833	6.159990317	16.35	6.631972914	15.5	6.631972914		6.631972914	462
8/2/2015 1:00	summer	18.31479167	6.220770338	15.25	6.862187058	13.25	6.862187058		6.862187058	462
8/2/2015 2:00	summer	18.171875	6.250680737	14.35	7.050544086	12.25	7.050544086		7.050544086	462
8/2/2015 3:00	summer	17.85666667	6.316649297	14.15	7.092401203	13.25	7.092401203		7.092401203	462
8/2/2015 4:00	summer	17.78645833	6.331342891	12.525	7.43249028	8.75	7.43249028		7.43249028	462
8/2/2015 5:00	summer	17.668125	6.356108351	11.675	7.610383028	7.25	7.610383028		7.610383028	462
8/2/2015 6:00	summer	17.466875	6.398227075	10.6	7.835365032	5.75	7.835365032		7.835365032	462
8/2/2015 7:00	summer	17.43645833	6.404592846	12.525	7.43249028	9	7.43249028		7.43249028	462
8/2/2015 8:00	summer	17.75625	6.337665059	18.05	6.276187418	15.75	6.276187418		6.276187418	462
8/2/2015 9:00	summer	18.02	6.282465985	28.425	4.776441904	23.75	4.776441904		4.776441904	462
8/2/2015 10:00	summer	18.21479167	6.241698897	37.05	5.2090363	27.25	4.776442		4.776442	462
8/2/2015 11:00	summer	18.419375	6.198882555	42.725	6.39673435	28.75	4.776442		4.776442	462
8/2/2015 12:00	summer	18.56083333	6.169277365	47.025	7.29666415	32.5	4.776442		4.776442	462
8/2/2015 13:00	summer	18.69854167	6.140456995	49.5	7.814647	35.75	4.9369645	TRUE	6.140456995	462
8/2/2015 14:00	summer	18.8825	6.101957168	48.975	7.70477185	39	5.617144	TRUE	6.101957168	462
8/2/2015 15:00	summer	18.978125	6.081944233	47.675	7.43270005	38.5	5.512501	TRUE	6.081944233	462
8/2/2015 16:00	summer	19.061875	6.064416566	45.575	6.99319945	37.25	5.2508935	TRUE	6.064416566	462
8/2/2015 17:00	summer	19.15416667	6.045101249	40.75	5.9833945	36	4.989286	TRUE	6.045101249	462
8/2/2015 18:00	summer	19.218125	6.031715693	37.65	5.3346079	33.5	4.776442		4.776442	462
8/2/2015 19:00	summer	19.33666667	6.00690663	33.425	4.776441904	30	4.776441904		4.776441904	462
8/2/2015 20:00	summer	19.53	5.966444751	26.775	4.776441904	25.25	4.776441904		4.776441904	462
8/2/2015 21:00	summer	19.47166667	5.978653076	20.75	5.711116336	18.5	5.711116336		5.711116336	462
8/2/2015 22:00	summer	19.391875	5.995352322	19.1	6.056437553	17.25	6.056437553		6.056437553	462
8/2/2015 23:00	summer	19.30291667	6.013970019	19.275	6.019812575	17	6.019812575		6.019812575	462
8/3/2015 0:00	summer	19.0475	6.067425046	18.2	6.24479458	16.5	6.24479458		6.24479458	462
8/3/2015 1:00	summer	18.814375	6.116214748	17.65	6.359901652	15.5	6.359901652		6.359901652	462
8/3/2015 2:00	summer	18.70520833	6.139061759	16.425	6.616276495	14.75	6.616276495		6.616276495	462
8/3/2015 3:00	summer	18.52604167	6.176558758	14.9	6.935437013	12.75	6.935437013		6.935437013	462
8/3/2015 4:00	summer	18.26083333	6.232063041	14.05	7.113329761	11.75	7.113329761		7.113329761	462
8/3/2015 5:00	summer	18.12229167	6.261057813	13.8	7.165651158	9.75	7.165651158		7.165651158	462
8/3/2015 6:00	summer	18.06104167	6.273876555	13.95	7.13425832	11.5	7.13425832		7.13425832	462
8/3/2015 7:00	summer	17.93708333	6.299819249	15.175	6.877883477	13.75	6.877883477		6.877883477	462
8/3/2015 8:00	summer	18.23020833	6.238472412	18.575	6.166312485	16.75	6.166312485		6.166312485	462
8/3/2015 9:00	summer	18.57270833	6.166792099	23.825	5.06756316	21	5.06756316		5.06756316	462
8/3/2015 10:00	summer	19.05291667	6.066291415	33.25	4.776441904	26.75	4.776441904		4.776441904	462
8/3/2015 11:00	summer	19.06875	6.062977727	36.925	5.18287555	29.5	4.776442		4.776442	462
8/3/2015 12:00	summer	19.236875	6.027791588	37.45	5.2927507	32.5	4.776442		4.776442	462
8/3/2015 13:00	summer	19.33979167	6.006252613	36.3	5.0520718	32.25	4.776442		4.776442	462
8/3/2015 14:00	summer	19.5	5.972723318	39.1	5.6380726	34.5	4.776442		4.776442	462
8/3/2015 15:00	summer	19.62458333	5.946649823	32.275	4.776441904	30.25	4.776441904		4.776441904	462
8/3/2015 16:00	summer	19.81875	5.906013538	31.075	4.776441904	28.75	4.776441904		4.776441904	462
8/3/2015 17:00	summer	19.9075	5.887439442	30.05	4.776441904	28	4.776441904		4.776441904	462
8/3/2015 18:00	summer	19.7975	5.910460857	28.5	4.776441904	27.25	4.776441904		4.776441904	462
8/3/2015 19:00	summer	19.674375	5.936229144	26.8	4.776441904	25.25	4.776441904		4.776441904	462
8/3/2015 20:00	summer	19.62333333	5.94691143	22.575	5.329170142	22.25	5.329170142		5.329170142	462
8/3/2015 21:00	summer	19.55479167	5.961256212	19.6	5.95179476	19.25	5.95179476		5.95179476	462
8/3/2015 22:00	summer	19.45729167	5.981661556	16.225	6.658133612	15.5	6.658133612		6.658133612	462
8/3/2015 23:00	summer	19.37229167	5.999450831	16.775	6.54302654	16	6.54302654		6.54302654	462
8/4/2015 0:00	summer	19.2775	6.019289361	16.325	6.637205053	16	6.637205053		6.637205053	462
8/4/2015 1:00	summer	19.28958333	6.016760494	15.925	6.720919288	15.5	6.720919288		6.720919288	462
8/4/2015 2:00	summer	19.279375	6.018896951	15.625	6.783704964	15.25	6.783704964		6.783704964	462
8/4/2015 3:00	summer	19.1675	6.042310776	14.95	6.924972734	14.5	6.924972734		6.924972734	462
8/4/2015 4:00	summer	19.12375	6.05146702	14.725	6.972061991	14	6.972061991		6.972061991	462
8/4/2015 5:00	summer	18.93833333	6.090272056	12.25	7.490043816	10.75	7.490043816		7.490043816	462
8/4/2015 6:00	summer	18.72979167	6.13391682	11.75	7.594686609	10.75	7.594686609		7.594686609	462
8/4/2015 7:00	summer	18.52625	6.176515158	11.875	7.56852591	11.25	7.56852591		7.56852591	462
8/4/2015 8:00	summer	18.68020833	6.144293898	18.7	6.140151787	15.25	6.140151787		6.140151787	462
8/4/2015 9:00	summer	18.90833333	6.096550624	24.025	5.025706042	22	5.025706042		5.025706042	462
8/4/2015 10:00	summer	18.88541667	6.101346751	27.5	4.776441904	21	4.776441904		4.776441904	462
8/4/2015 11:00	summer	19.05479167	6.065899005	38.6	5.5334296	26.25	4.776442		4.776442	462
8/4/2015 12:00	summer	19.19604167	6.036337416	41.45	6.1298947	29.75	4.776442		4.776442	462
8/4/2015 13:00	summer	19.32479167	6.009391896	44.825	6.83623495	33.5	4.776442		4.776442	462
8/4/2015 14:00	summer	19.44875	5.983449205	39.625	5.74794775	31.75	4.776442		4.776442	462
8/4/2015 15:00	summer	19.465625	5.97991751	36.925	5.18287555	31.75	4.776442		4.776442	462
8/4/2015 16:00	summer	19.64104167	5.94320533	29.675	4.776441904	26.75	4.776441904		4.776441904	462
8/4/2015 17:00	summer	19.658125	5.939630035	38.25	5.4601795	31.75	4.776442		4.776442	462
8/4/2015 18:00	summer	19.70979167	5.928816946	34.95	4.776441904	31	4.776441904		4.776441904	462
8/4/2015 19:00	summer	19.75791667	5.918745077	31.05	4.776441904	28.25	4.776441904		4.776441904	462
8/4/2015 20:00	summer	19.70229167	5.930386588	23.55	5.125116696	22.5	5.125116696		5.125116696	462
8/4/2015 21:00	summer	19.5875	5.95441083	17.875	6.312812395	16	6.312812395		6.312812395	462
8/4/2015 22:00	summer	19.43583333	5.986152477	17.175	6.459312305	16	6.459312305		6.459312305	462
8/4/2015 23:00	summer	19.373125	5.999276427	16.725	6.553490819	16.25	6.553490819		6.553490819	462
