# Supplementary material for: Seasonal temperature acclimatization in a semi-fossorial mammal and the role of burrows as thermal refuges
Source: PeerJ. 2018 Mar 16;6:e4511. doi: 10.7717/peerj.4511 (PMC5858582; doi:10.7717/peerj.4511)
Supplement: Supplemental Information 4 — This dataset is required to perform the bootstrapping procedure to estimate standard errors of resting metabolic rate. [file peerj-06-4511-s004.csv]

season	Microhabitat	Tc	mass
winter	Burrow	-2.165555556	462
winter	Burrow	-2.245	462
winter	Burrow	-2.279074074	462
winter	Burrow	-2.41462963	462
winter	Burrow	-2.412037037	462
winter	Burrow	-2.42037037	462
winter	Burrow	-2.428333333	462
winter	Burrow	-2.666666667	462
winter	Burrow	-2.703333333	462
winter	Burrow	-2.75037037	462
winter	Burrow	-2.638518519	462
winter	Burrow	-2.450185185	462
winter	Burrow	-2.364814815	462
winter	Burrow	-2.241481481	462
winter	Burrow	-2.13037037	462
winter	Burrow	-2.083888889	462
winter	Burrow	-2.102592593	462
winter	Burrow	-2.164259259	462
winter	Burrow	-2.380925926	462
winter	Burrow	-2.632777778	462
winter	Burrow	-2.755555556	462
winter	Burrow	-2.848888889	462
winter	Burrow	-2.944074074	462
winter	Burrow	-3.003888889	462
winter	Burrow	-3.157962963	462
winter	Burrow	-3.372777778	462
winter	Burrow	-3.516296296	462
winter	Burrow	-3.640185185	462
winter	Burrow	-3.674444444	462
winter	Burrow	-3.736481481	462
winter	Burrow	-3.815185185	462
winter	Burrow	-3.899444444	462
winter	Burrow	-3.913703704	462
winter	Burrow	-3.913518519	462
winter	Burrow	-3.972407407	462
winter	Burrow	-3.937777778	462
winter	Burrow	-3.829814815	462
winter	Burrow	-3.714074074	462
winter	Burrow	-3.627222222	462
winter	Burrow	-3.558148148	462
winter	Burrow	-3.518148148	462
winter	Burrow	-3.524444444	462
winter	Burrow	-3.663888889	462
winter	Burrow	-3.844259259	462
winter	Burrow	-3.928148148	462
winter	Burrow	-3.950185185	462
winter	Burrow	-4.056481481	462
winter	Burrow	-4.065555556	462
winter	Burrow	-4.134814815	462
winter	Burrow	-4.169444444	462
winter	Burrow	-4.172592593	462
winter	Burrow	-4.197777778	462
winter	Burrow	-4.229259259	462
winter	Burrow	-4.241851852	462
winter	Burrow	-4.248148148	462
winter	Burrow	-4.27962963	462
winter	Burrow	-4.292222222	462
winter	Burrow	-4.288148148	462
winter	Burrow	-4.262407407	462
winter	Burrow	-4.230740741	462
winter	Burrow	-4.168703704	462
winter	Burrow	-4.100185185	462
winter	Burrow	-4.056666667	462
winter	Burrow	-4.003703704	462
winter	Burrow	-3.969259259	462
winter	Burrow	-3.926111111	462
winter	Burrow	-3.89462963	462
winter	Burrow	-3.878518519	462
winter	Burrow	-3.872592593	462
winter	Burrow	-3.854074074	462
winter	Burrow	-3.820185185	462
winter	Burrow	-3.800925926	462
winter	Burrow	-3.787592593	462
winter	Burrow	-3.822222222	462
winter	Burrow	-3.772037037	462
winter	Burrow	-3.74462963	462
winter	Burrow	-3.747037037	462
winter	Burrow	-3.737777778	462
winter	Burrow	-3.707037037	462
winter	Burrow	-3.720555556	462
winter	Burrow	-3.729814815	462
winter	Burrow	-3.723518519	462
winter	Burrow	-3.67962963	462
winter	Burrow	-3.642592593	462
winter	Burrow	-3.520740741	462
winter	Burrow	-3.427592593	462
winter	Burrow	-3.267407407	462
winter	Burrow	-3.137777778	462
winter	Burrow	-3.089259259	462
winter	Burrow	-3.08	462
winter	Burrow	-3.241296296	462
winter	Burrow	-3.306296296	462
winter	Burrow	-3.33462963	462
winter	Burrow	-3.415185185	462
winter	Burrow	-3.423888889	462
winter	Burrow	-3.386851852	462
winter	Burrow	-3.373888889	462
winter	Burrow	-3.383148148	462
winter	Burrow	-3.284074074	462
winter	Burrow	-3.182407407	462
winter	Burrow	-3.12962963	462
winter	Burrow	-3.089259259	462
winter	Burrow	-3.08962963	462
winter	Burrow	-3.058888889	462
winter	Burrow	-3.016296296	462
winter	Burrow	-2.976111111	462
winter	Burrow	-2.94462963	462
winter	Burrow	-2.892037037	462
winter	Burrow	-2.850925926	462
winter	Burrow	-2.745185185	462
winter	Burrow	-2.699074074	462
winter	Burrow	-2.649814815	462
winter	Burrow	-2.533148148	462
winter	Burrow	-2.466666667	462
winter	Burrow	-2.462037037	462
winter	Burrow	-2.440740741	462
winter	Burrow	-2.437777778	462
winter	Burrow	-2.377962963	462
winter	Burrow	-2.310555556	462
winter	Burrow	-2.27462963	462
winter	Burrow	-2.203148148	462
winter	Burrow	-2.178518519	462
winter	Burrow	-2.14462963	462
winter	Burrow	-2.142592593	462
winter	Burrow	-2.207407407	462
winter	Burrow	-2.105925926	462
winter	Burrow	-2.078148148	462
winter	Burrow	-2.046666667	462
winter	Burrow	-2.083333333	462
winter	Burrow	-2.121296296	462
winter	Burrow	-2.078888889	462
winter	Burrow	-1.965555556	462
winter	Burrow	-1.859259259	462
winter	Burrow	-1.756296296	462
winter	Burrow	-1.677592593	462
winter	Burrow	-1.599259259	462
winter	Burrow	-1.556851852	462
winter	Burrow	-1.57462963	462
winter	Burrow	-1.553518519	462
winter	Burrow	-1.507407407	462
winter	Burrow	-1.487037037	462
winter	Burrow	-1.448148148	462
winter	Burrow	-1.367222222	462
winter	Burrow	-1.297222222	462
winter	Burrow	-1.306481481	462
winter	Burrow	-1.307037037	462
winter	Burrow	-1.325555556	462
winter	Burrow	-1.292222222	462
winter	Burrow	-1.249814815	462
winter	Burrow	-1.301851852	462
winter	Burrow	-1.393518519	462
winter	Burrow	-1.342407407	462
winter	Burrow	-1.333333333	462
winter	Burrow	-1.351851852	462
winter	Burrow	-1.216666667	462
winter	Burrow	-1.147222222	462
winter	Burrow	-1.102592593	462
winter	Burrow	-0.836111111	462
winter	Burrow	-0.763333333	462
winter	Burrow	-0.744444444	462
winter	Burrow	-0.69962963	462
winter	Burrow	-0.756666667	462
winter	Burrow	-0.781296296	462
winter	Burrow	-0.765555556	462
winter	Burrow	-0.757592593	462
winter	Burrow	-0.773518519	462
winter	Burrow	-0.793518519	462
winter	Burrow	-0.787592593	462
winter	Burrow	-0.772592593	462
winter	Burrow	-0.751851852	462
winter	Burrow	-0.74	462
winter	Burrow	-0.704444444	462
winter	Burrow	-0.722222222	462
winter	Burrow	-0.74	462
winter	Burrow	-0.74	462
winter	Burrow	-0.728148148	462
winter	Burrow	-0.74	462
winter	Burrow	-0.725185185	462
winter	Burrow	-0.665185185	462
winter	Burrow	-0.479074074	462
winter	Burrow	-0.463703704	462
winter	Burrow	-0.481666667	462
winter	Burrow	-0.392407407	462
winter	Burrow	-0.338148148	462
winter	Burrow	-0.29037037	462
winter	Burrow	-0.283333333	462
winter	Burrow	-0.28962963	462
winter	Burrow	-0.316851852	462
winter	Burrow	-0.317037037	462
winter	Burrow	-0.292407407	462
winter	Burrow	-0.316666667	462
winter	Burrow	-0.307777778	462
winter	Burrow	-0.314259259	462
winter	Burrow	-0.3	462
winter	Burrow	-0.288148148	462
winter	Burrow	-0.287962963	462
winter	Burrow	-0.281666667	462
winter	Burrow	-0.288148148	462
winter	Burrow	-0.273333333	462
winter	Burrow	-0.267037037	462
winter	Burrow	-0.257592593	462
winter	Burrow	-0.235555556	462
winter	Burrow	-0.216666667	462
winter	Burrow	-0.210740741	462
winter	Burrow	-0.213703704	462
winter	Burrow	-0.148148148	462
winter	Burrow	-0.127222222	462
winter	Burrow	-0.085	462
winter	Burrow	-0.070740741	462
winter	Burrow	-0.058333333	462
winter	Burrow	-0.124814815	462
winter	Burrow	-0.157407407	462
winter	Burrow	-0.156481481	462
winter	Burrow	-0.191851852	462
winter	Burrow	-0.228148148	462
winter	Burrow	-0.272962963	462
winter	Burrow	-0.296666667	462
winter	Burrow	-0.345	462
winter	Burrow	-0.357037037	462
winter	Burrow	-0.401481481	462
winter	Burrow	-0.45	462
winter	Burrow	-0.477592593	462
winter	Burrow	-0.516111111	462
winter	Burrow	-0.539814815	462
winter	Burrow	-0.50962963	462
winter	Burrow	-0.43462963	462
winter	Burrow	-0.435555556	462
winter	Burrow	-0.329814815	462
winter	Burrow	-0.275925926	462
winter	Burrow	-0.151111111	462
winter	Burrow	-0.121296296	462
winter	Burrow	-0.217777778	462
winter	Burrow	-0.214814815	462
winter	Burrow	-0.235555556	462
winter	Burrow	-0.274814815	462
winter	Burrow	-0.346296296	462
winter	Burrow	-0.402777778	462
winter	Burrow	-0.49	462
winter	Burrow	-0.540555556	462
winter	Burrow	-0.597962963	462
winter	Burrow	-0.637777778	462
winter	Burrow	-0.719074074	462
winter	Burrow	-0.77	462
winter	Burrow	-0.628333333	462
winter	Burrow	-0.855	462
winter	Burrow	-0.943888889	462
winter	Burrow	-1.029259259	462
winter	Burrow	-1.095185185	462
winter	Burrow	-1.14037037	462
winter	Burrow	-1.028148148	462
winter	Burrow	-1.068333333	462
winter	Burrow	-1.143518519	462
winter	Burrow	-1.13	462
winter	Burrow	-1.145925926	462
winter	Burrow	-1.168148148	462
winter	Burrow	-1.183888889	462
winter	Burrow	-1.187037037	462
winter	Burrow	-1.17462963	462
winter	Burrow	-1.186481481	462
winter	Burrow	-1.228703704	462
winter	Burrow	-1.192407407	462
winter	Burrow	-1.188518519	462
winter	Burrow	-1.262407407	462
winter	Burrow	-1.310185185	462
winter	Burrow	-1.382962963	462
winter	Burrow	-1.53037037	462
winter	Burrow	-1.495185185	462
winter	Burrow	-1.526296296	462
winter	Burrow	-1.51462963	462
winter	Burrow	-1.543148148	462
winter	Burrow	-1.604259259	462
winter	Burrow	-1.646111111	462
winter	Burrow	-1.705925926	462
winter	Burrow	-1.769259259	462
winter	Burrow	-1.812777778	462
winter	Burrow	-1.819444444	462
winter	Burrow	-1.902592593	462
winter	Burrow	-1.905	462
winter	Burrow	-1.84037037	462
winter	Burrow	-1.822037037	462
winter	Burrow	-1.782407407	462
winter	Burrow	-1.792037037	462
winter	Burrow	-1.82537037	462
winter	Burrow	-1.852222222	462
winter	Burrow	-1.909814815	462
winter	Burrow	-1.961481481	462
winter	Burrow	-2.103333333	462
winter	Burrow	-2.185925926	462
winter	Burrow	-2.244444444	462
winter	Burrow	-2.308518519	462
winter	Burrow	-2.411111111	462
winter	Burrow	-2.492037037	462
winter	Burrow	-2.655925926	462
winter	Burrow	-2.708703704	462
winter	Burrow	-2.680185185	462
winter	Burrow	-2.778703704	462
winter	Burrow	-2.880185185	462
winter	Burrow	-2.92462963	462
winter	Burrow	-2.810925926	462
winter	Burrow	-2.709814815	462
winter	Burrow	-2.688703704	462
winter	Burrow	-2.635	462
winter	Burrow	-2.554259259	462
winter	Burrow	-2.478888889	462
winter	Burrow	-2.401111111	462
winter	Burrow	-2.36962963	462
winter	Burrow	-2.365740741	462
winter	Burrow	-2.31037037	462
winter	Burrow	-2.266481481	462
winter	Burrow	-2.239444444	462
winter	Burrow	-2.248333333	462
winter	Burrow	-2.262592593	462
winter	Burrow	-2.198518519	462
winter	Burrow	-2.171296296	462
winter	Burrow	-2.194814815	462
winter	Burrow	-2.173333333	462
winter	Burrow	-2.185185185	462
winter	Burrow	-2.194814815	462
winter	Burrow	-2.262407407	462
winter	Burrow	-2.440740741	462
winter	Burrow	-2.422037037	462
winter	Burrow	-2.502222222	462
winter	Burrow	-2.303703704	462
winter	Burrow	-2.268148148	462
winter	Burrow	-2.213518519	462
winter	Burrow	-2.124814815	462
winter	Burrow	-2.040555556	462
winter	Burrow	-2.003888889	462
winter	Burrow	-1.96537037	462
winter	Burrow	-1.959444444	462
winter	Burrow	-1.916296296	462
winter	Burrow	-1.934444444	462
winter	Burrow	-1.925	462
winter	Burrow	-1.937407407	462
winter	Burrow	-1.952592593	462
winter	Burrow	-1.963703704	462
winter	Burrow	-1.93037037	462
winter	Burrow	-1.964814815	462
winter	Burrow	-2.038888889	462
winter	Burrow	-2.076296296	462
winter	Burrow	-2.131481481	462
winter	Burrow	-2.171481481	462
winter	Burrow	-2.235925926	462
winter	Burrow	-2.225	462
winter	Burrow	-2.233888889	462
winter	Burrow	-2.207037037	462
winter	Burrow	-2.13	462
winter	Burrow	-2.12	462
winter	Burrow	-2.123333333	462
winter	Burrow	-2.040185185	462
winter	Burrow	-1.918148148	462
winter	Burrow	-1.833703704	462
winter	Burrow	-1.843148148	462
winter	Burrow	-1.857962963	462
winter	Burrow	-1.803148148	462
winter	Burrow	-1.778703704	462
winter	Burrow	-1.752222222	462
winter	Burrow	-1.715555556	462
winter	Burrow	-1.655740741	462
winter	Burrow	-1.631481481	462
winter	Burrow	-1.59537037	462
winter	Burrow	-1.571111111	462
winter	Burrow	-1.571111111	462
winter	Burrow	-1.553333333	462
winter	Burrow	-1.519814815	462
winter	Burrow	-1.497407407	462
winter	Burrow	-1.478888889	462
winter	Burrow	-1.475925926	462
winter	Burrow	-1.497222222	462
winter	Burrow	-1.51537037	462
winter	Burrow	-1.455185185	462
winter	Burrow	-1.437037037	462
winter	Burrow	-1.40962963	462
winter	Burrow	-1.370925926	462
winter	Burrow	-1.350185185	462
winter	Burrow	-1.289814815	462
winter	Burrow	-1.247592593	462
winter	Burrow	-1.244444444	462
winter	Burrow	-1.238148148	462
winter	Burrow	-1.232592593	462
winter	Burrow	-1.208148148	462
winter	Burrow	-1.214259259	462
winter	Burrow	-1.21962963	462
winter	Burrow	-1.21962963	462
winter	Burrow	-1.261666667	462
winter	Burrow	-1.280185185	462
winter	Burrow	-1.229444444	462
winter	Burrow	-1.193148148	462
winter	Burrow	-1.199259259	462
winter	Burrow	-1.187222222	462
winter	Burrow	-1.223518519	462
winter	Burrow	-1.202037037	462
winter	Burrow	-1.162777778	462
winter	Burrow	-1.103518519	462
winter	Burrow	-1.043703704	462
winter	Burrow	-0.977407407	462
winter	Burrow	-0.887222222	462
winter	Burrow	-0.962592593	462
winter	Burrow	-0.847777778	462
winter	Burrow	-0.845185185	462
winter	Burrow	-0.662222222	462
winter	Burrow	-0.548148148	462
winter	Burrow	-0.501481481	462
winter	Burrow	-0.555925926	462
winter	Burrow	-0.551851852	462
winter	Burrow	-0.54	462
winter	Burrow	-0.534074074	462
winter	Burrow	-0.551851852	462
winter	Burrow	-0.465925926	462
winter	Burrow	-0.412222222	462
winter	Burrow	-0.448148148	462
winter	Burrow	-0.433333333	462
winter	Burrow	-0.465925926	462
winter	Burrow	-0.492592593	462
winter	Burrow	-0.457037037	462
winter	Burrow	-0.454074074	462
winter	Burrow	-0.494074074	462
winter	Burrow	-0.467222222	462
winter	Burrow	-0.37462963	462
winter	Burrow	-0.293148148	462
winter	Burrow	-0.251481481	462
winter	Burrow	-0.167407407	462
winter	Burrow	0.009814815	462
winter	Burrow	-0.01962963	462
winter	Burrow	-0.04962963	462
winter	Burrow	-0.108148148	462
winter	Burrow	-0.065925926	462
winter	Burrow	-0.048518519	462
winter	Burrow	-0.110740741	462
winter	Burrow	-0.122962963	462
winter	Burrow	-0.107962963	462
winter	Burrow	-0.075185185	462
winter	Burrow	-0.063333333	462
winter	Burrow	-0.087037037	462
winter	Burrow	-0.072222222	462
winter	Burrow	-0.057407407	462
winter	Burrow	-0.057407407	462
winter	Burrow	-0.063333333	462
winter	Burrow	-0.054444444	462
winter	Burrow	-0.03962963	462
winter	Burrow	-0.03962963	462
winter	Burrow	-0.030740741	462
winter	Burrow	-0.01	462
winter	Burrow	-0.007037037	462
winter	Burrow	-0.003888889	462
winter	Burrow	0.017592593	462
winter	Burrow	0.141481481	462
winter	Burrow	0.197407407	462
winter	Burrow	0.205925926	462
winter	Burrow	0.155925926	462
winter	Burrow	0.044444444	462
winter	Burrow	-0.017777778	462
winter	Burrow	-0.036666667	462
winter	Burrow	-0.036666667	462
winter	Burrow	-0.036666667	462
winter	Burrow	-0.039814815	462
winter	Burrow	-0.039814815	462
winter	Burrow	-0.021851852	462
winter	Burrow	-0.019074074	462
winter	Burrow	-0.004074074	462
winter	Burrow	-0.004259259	462
winter	Burrow	-0.007407407	462
winter	Burrow	-0.013518519	462
winter	Burrow	-0.021296296	462
winter	Burrow	-0.03037037	462
winter	Burrow	-0.015185185	462
winter	Burrow	0.032592593	462
winter	Burrow	0.075185185	462
winter	Burrow	0.162222222	462
winter	Burrow	0.26962963	462
winter	Burrow	0.416851852	462
winter	Burrow	0.345555556	462
winter	Burrow	0.287592593	462
winter	Burrow	0.287037037	462
winter	Burrow	0.194814815	462
winter	Burrow	0.117407407	462
winter	Burrow	0.092962963	462
winter	Burrow	0.101851852	462
winter	Burrow	0.107777778	462
winter	Burrow	0.116666667	462
winter	Burrow	0.107777778	462
winter	Burrow	0.122592593	462
winter	Burrow	0.11962963	462
winter	Burrow	0.146851852	462
winter	Burrow	0.140925926	462
winter	Burrow	0.110740741	462
winter	Burrow	0.125555556	462
winter	Burrow	0.140555556	462
winter	Burrow	0.185740741	462
winter	Burrow	0.131481481	462
winter	Burrow	0.131481481	462
winter	Burrow	0.131481481	462
winter	Burrow	0.144259259	462
winter	Burrow	0.165740741	462
winter	Burrow	0.19	462
winter	Burrow	0.192962963	462
winter	Burrow	0.305185185	462
winter	Burrow	0.340555556	462
winter	Burrow	0.264074074	462
winter	Burrow	0.21962963	462
winter	Burrow	0.222592593	462
winter	Burrow	0.225555556	462
winter	Burrow	0.234444444	462
winter	Burrow	0.243333333	462
winter	Burrow	0.249074074	462
winter	Burrow	0.217592593	462
winter	Burrow	0.214444444	462
winter	Burrow	0.226296296	462
winter	Burrow	0.229259259	462
winter	Burrow	0.22037037	462
winter	Burrow	0.211481481	462
winter	Burrow	0.19962963	462
winter	Burrow	0.19962963	462
winter	Burrow	0.19962963	462
winter	Burrow	0.230555556	462
winter	Burrow	0.251851852	462
winter	Burrow	0.340555556	462
winter	Burrow	0.470555556	462
winter	Burrow	0.511851852	462
winter	Burrow	0.592407407	462
winter	Burrow	0.577962963	462
winter	Burrow	0.542222222	462
winter	Burrow	0.555185185	462
winter	Burrow	0.512962963	462
winter	Burrow	0.519259259	462
winter	Burrow	0.534814815	462
winter	Burrow	0.534814815	462
winter	Burrow	0.52	462
winter	Burrow	0.52	462
winter	Burrow	0.52	462
winter	Burrow	0.49037037	462
winter	Burrow	0.438148148	462
winter	Burrow	0.39037037	462
winter	Burrow	0.348518519	462
winter	Burrow	0.32462963	462
winter	Burrow	0.302407407	462
winter	Burrow	0.281851852	462
winter	Burrow	0.312592593	462
winter	Burrow	0.386296296	462
winter	Burrow	0.377777778	462
winter	Burrow	0.404444444	462
winter	Burrow	0.585555556	462
winter	Burrow	0.748148148	462
winter	Burrow	0.892407407	462
winter	Burrow	0.813333333	462
winter	Burrow	0.783333333	462
winter	Burrow	0.72037037	462
winter	Burrow	0.647037037	462
winter	Burrow	0.64462963	462
winter	Burrow	0.63962963	462
winter	Burrow	0.63962963	462
winter	Burrow	0.615740741	462
winter	Burrow	0.592222222	462
winter	Burrow	0.592222222	462
winter	Burrow	0.562592593	462
winter	Burrow	0.55962963	462
winter	Burrow	0.562592593	462
winter	Burrow	0.521111111	462
winter	Burrow	0.524074074	462
winter	Burrow	0.509259259	462
winter	Burrow	0.491296296	462
winter	Burrow	0.469814815	462
winter	Burrow	0.484444444	462
winter	Burrow	0.534814815	462
winter	Burrow	0.594074074	462
winter	Burrow	0.689259259	462
winter	Burrow	0.777407407	462
winter	Burrow	0.912962963	462
winter	Burrow	1.178518519	462
winter	Burrow	1.17037037	462
winter	Burrow	1.171296296	462
winter	Burrow	1.132407407	462
winter	Burrow	1.136296296	462
winter	Burrow	1.132222222	462
winter	Burrow	1.129074074	462
winter	Burrow	1.086851852	462
winter	Burrow	1.027962963	462
winter	Burrow	0.978148148	462
winter	Burrow	0.966666667	462
winter	Burrow	0.867777778	462
winter	Burrow	0.805555556	462
winter	Burrow	0.772962963	462
winter	Burrow	0.728518519	462
winter	Burrow	0.663333333	462
winter	Burrow	0.627592593	462
winter	Burrow	0.657407407	462
winter	Burrow	0.737407407	462
winter	Burrow	0.778888889	462
winter	Burrow	0.817777778	462
winter	Burrow	0.918888889	462
winter	Burrow	1.000925926	462
winter	Burrow	1.082407407	462
winter	Burrow	1.135185185	462
winter	Burrow	1.324814815	462
winter	Burrow	1.336296296	462
winter	Burrow	1.254814815	462
winter	Burrow	1.269444444	462
winter	Burrow	1.250740741	462
winter	Burrow	1.250740741	462
winter	Burrow	1.232962963	462
winter	Burrow	1.203333333	462
winter	Burrow	1.185555556	462
winter	Burrow	1.152962963	462
winter	Burrow	1.111851852	462
winter	Burrow	1.072222222	462
winter	Burrow	1.000925926	462
winter	Burrow	0.931111111	462
winter	Burrow	0.91037037	462
winter	Burrow	0.900925926	462
winter	Burrow	0.925	462
winter	Burrow	0.934074074	462
winter	Burrow	0.96962963	462
winter	Burrow	1.090555556	462
winter	Burrow	1.14537037	462
winter	Burrow	1.245185185	462
winter	Burrow	1.388888889	462
winter	Burrow	1.459814815	462
winter	Burrow	1.57462963	462
winter	Burrow	1.63037037	462
winter	Burrow	1.591851852	462
winter	Burrow	1.618888889	462
winter	Burrow	1.613703704	462
winter	Burrow	1.635185185	462
winter	Burrow	1.656666667	462
winter	Burrow	1.624074074	462
winter	Burrow	1.55	462
winter	Burrow	1.496666667	462
winter	Burrow	1.428518519	462
winter	Burrow	1.369259259	462
winter	Burrow	1.302962963	462
winter	Burrow	1.231851852	462
winter	Burrow	1.157407407	462
winter	Burrow	1.091111111	462
winter	Burrow	1.063148148	462
winter	Burrow	1.11037037	462
winter	Burrow	1.142962963	462
winter	Burrow	1.171111111	462
winter	Burrow	1.286111111	462
winter	Burrow	1.387407407	462
winter	Burrow	1.425555556	462
winter	Burrow	1.413703704	462
winter	Burrow	1.307962963	462
winter	Burrow	1.260740741	462
winter	Burrow	1.176851852	462
winter	Burrow	1.133518519	462
winter	Burrow	1.113518519	462
winter	Burrow	1.109814815	462
winter	Burrow	0.959259259	462
winter	Burrow	0.865	462
winter	Burrow	0.862592593	462
winter	Burrow	0.827777778	462
winter	Burrow	0.77462963	462
winter	Burrow	0.70037037	462
winter	Burrow	0.748333333	462
winter	Burrow	0.745185185	462
winter	Burrow	0.712592593	462
winter	Burrow	0.679814815	462
winter	Burrow	0.482222222	462
winter	Burrow	0.402222222	462
winter	Burrow	0.411111111	462
winter	Burrow	0.479814815	462
winter	Burrow	0.542592593	462
winter	Burrow	0.609074074	462
winter	Burrow	0.643703704	462
winter	Burrow	0.652592593	462
winter	Burrow	0.673333333	462
winter	Burrow	0.605555556	462
winter	Burrow	0.517962963	462
winter	Burrow	0.389259259	462
winter	Burrow	0.311296296	462
winter	Burrow	0.190740741	462
winter	Burrow	0.161666667	462
winter	Burrow	0.101481481	462
winter	Burrow	0.111111111	462
winter	Burrow	0.059444444	462
winter	Burrow	-0.057592593	462
winter	Burrow	-0.042037037	462
winter	Burrow	-0.038703704	462
winter	Burrow	-0.068518519	462
winter	Burrow	-0.099074074	462
winter	Burrow	-0.116666667	462
winter	Burrow	-0.062777778	462
winter	Burrow	0.074444444	462
winter	Burrow	0.220185185	462
winter	Burrow	0.295	462
winter	Burrow	0.360740741	462
winter	Burrow	0.382222222	462
winter	Burrow	0.447777778	462
winter	Burrow	0.450740741	462
winter	Burrow	0.438888889	462
winter	Burrow	0.361666667	462
winter	Burrow	0.277777778	462
winter	Burrow	0.247222222	462
winter	Burrow	0.217407407	462
winter	Burrow	0.177962963	462
winter	Burrow	0.157962963	462
winter	Burrow	0.124444444	462
winter	Burrow	0.109259259	462
winter	Burrow	0.067037037	462
winter	Burrow	0.009814815	462
winter	Burrow	-0.017407407	462
winter	Burrow	-0.041111111	462
winter	Burrow	-0.06462963	462
winter	Burrow	-0.047222222	462
winter	Burrow	-0.043703704	462
winter	Burrow	-0.002407407	462
winter	Burrow	0.12462963	462
winter	Burrow	0.239074074	462
winter	Burrow	0.316481481	462
winter	Burrow	0.382592593	462
winter	Burrow	0.421111111	462
winter	Burrow	0.462592593	462
winter	Burrow	0.444814815	462
winter	Burrow	0.541111111	462
winter	Burrow	0.493333333	462
winter	Burrow	0.390925926	462
winter	Burrow	0.345925926	462
winter	Burrow	0.34	462
winter	Burrow	0.313333333	462
winter	Burrow	0.319259259	462
winter	Burrow	0.301481481	462
winter	Burrow	0.292592593	462
winter	Burrow	0.298518519	462
winter	Burrow	0.286666667	462
winter	Burrow	0.235925926	462
winter	Burrow	0.223888889	462
winter	Burrow	0.188148148	462
winter	Burrow	0.154074074	462
winter	Burrow	0.102962963	462
winter	Burrow	0.166481481	462
winter	Burrow	0.283703704	462
winter	Burrow	0.376666667	462
winter	Burrow	0.41037037	462
winter	Burrow	0.472592593	462
winter	Burrow	0.54037037	462
winter	Burrow	0.584074074	462
winter	Burrow	0.631111111	462
winter	Burrow	0.728148148	462
winter	Burrow	0.666851852	462
winter	Burrow	0.604074074	462
winter	Burrow	0.621481481	462
winter	Burrow	0.571111111	462
winter	Burrow	0.612592593	462
winter	Burrow	0.597777778	462
winter	Above	-10.25	462
winter	Above	-10.85	462
winter	Above	-10.075	462
winter	Above	-8.95	462
winter	Above	-9.652173913	462
winter	Above	-10.44117647	462
winter	Above	-11.3	462
winter	Above	-11.15217391	462
winter	Above	-10.67647059	462
winter	Above	-6.275	462
winter	Above	2.075	462
winter	Above	7.375	462
winter	Above	5.5	462
winter	Above	8.1	462
winter	Above	5.875	462
winter	Above	2.225	462
winter	Above	-2.45	462
winter	Above	-7.45	462
winter	Above	-11.325	462
winter	Above	-11.725	462
winter	Above	-11.85	462
winter	Above	-12.9	462
winter	Above	-12.825	462
winter	Above	-13.9	462
winter	Above	-15.125	462
winter	Above	-15.15	462
winter	Above	-15.925	462
winter	Above	-15.75	462
winter	Above	-15.97826087	462
winter	Above	-16.47058824	462
winter	Above	-17	462
winter	Above	-17.76086957	462
winter	Above	-18	462
winter	Above	-12.6	462
winter	Above	-3.45	462
winter	Above	3.775	462
winter	Above	4.625	462
winter	Above	4.95	462
winter	Above	4.85	462
winter	Above	2.275	462
winter	Above	-4	462
winter	Above	-10.325	462
winter	Above	-13.625	462
winter	Above	-13.95	462
winter	Above	-15	462
winter	Above	-15.275	462
winter	Above	-15.725	462
winter	Above	-15.15	462
winter	Above	-15.225	462
winter	Above	-14.9	462
winter	Above	-15.7	462
winter	Above	-16.125	462
winter	Above	-16.36956522	462
winter	Above	-16.38235294	462
winter	Above	-16.45	462
winter	Above	-16.2173913	462
winter	Above	-13.23529412	462
winter	Above	-10.325	462
winter	Above	-3.525	462
winter	Above	0.425	462
winter	Above	3.35	462
winter	Above	3.95	462
winter	Above	3.8	462
winter	Above	-0.1	462
winter	Above	-2.578947368	462
winter	Above	-5.425	462
winter	Above	-8.1	462
winter	Above	-8.175	462
winter	Above	-7.5	462
winter	Above	-7.075	462
winter	Above	-7.275	462
winter	Above	-7.9	462
winter	Above	-8.85	462
winter	Above	-7.85	462
winter	Above	-7.225	462
winter	Above	-7.25	462
winter	Above	-7.130434783	462
winter	Above	-7.058823529	462
winter	Above	-8.25	462
winter	Above	-8.260869565	462
winter	Above	-7.352941176	462
winter	Above	-5.075	462
winter	Above	1.6	462
winter	Above	2.95	462
winter	Above	7.35	462
winter	Above	9.725	462
winter	Above	9.375	462
winter	Above	7.575	462
winter	Above	3.9	462
winter	Above	-3.775	462
winter	Above	-8.125	462
winter	Above	-8.4	462
winter	Above	-9.575	462
winter	Above	-9.9	462
winter	Above	-9.1	462
winter	Above	-8.75	462
winter	Above	-9.6	462
winter	Above	-5.95	462
winter	Above	-5.425	462
winter	Above	-4.95	462
winter	Above	-4.543478261	462
winter	Above	-5.117647059	462
winter	Above	-4.7	462
winter	Above	-4.586956522	462
winter	Above	-4.5	462
winter	Above	-3.275	462
winter	Above	-0.925	462
winter	Above	2.2	462
winter	Above	6.725	462
winter	Above	7.925	462
winter	Above	9.225	462
winter	Above	12.225	462
winter	Above	7.3	462
winter	Above	1.4	462
winter	Above	-0.425	462
winter	Above	-0.6	462
winter	Above	-0.375	462
winter	Above	-0.925	462
winter	Above	-2.425	462
winter	Above	-2.075	462
winter	Above	-1.125	462
winter	Above	-2.35	462
winter	Above	-4.275	462
winter	Above	-5.35	462
winter	Above	-4.52173913	462
winter	Above	-5	462
winter	Above	-4.275	462
winter	Above	-4.47826087	462
winter	Above	-4.647058824	462
winter	Above	0.725	462
winter	Above	8.225	462
winter	Above	10.65	462
winter	Above	13.7	462
winter	Above	16.775	462
winter	Above	16.1	462
winter	Above	11.825	462
winter	Above	9.4	462
winter	Above	1.125	462
winter	Above	-1.55	462
winter	Above	-2.225	462
winter	Above	-2.575	462
winter	Above	-1.875	462
winter	Above	-1.25	462
winter	Above	-2.35	462
winter	Above	-2.625	462
winter	Above	-3.425	462
winter	Above	-3.6	462
winter	Above	-3.425	462
winter	Above	-4.934782609	462
winter	Above	-5.617647059	462
winter	Above	-5.825	462
winter	Above	-5.739130435	462
winter	Above	-4.676470588	462
winter	Above	1.675	462
winter	Above	7.85	462
winter	Above	9.85	462
winter	Above	11.375	462
winter	Above	14.1	462
winter	Above	12.7	462
winter	Above	9.1	462
winter	Above	5.325	462
winter	Above	0.75	462
winter	Above	-0.975	462
winter	Above	-1.75	462
winter	Above	-2.4	462
winter	Above	-3.35	462
winter	Above	-3.275	462
winter	Above	-2.475	462
winter	Above	-2.175	462
winter	Above	-2.675	462
winter	Above	-2.1	462
winter	Above	-2.475	462
winter	Above	-3.065217391	462
winter	Above	-2.441176471	462
winter	Above	-2.5	462
winter	Above	-2.260869565	462
winter	Above	-1.441176471	462
winter	Above	2.75	462
winter	Above	8.45	462
winter	Above	9.525	462
winter	Above	9.125	462
winter	Above	6.925	462
winter	Above	8.825	462
winter	Above	6.125	462
winter	Above	3.2	462
winter	Above	1.775	462
winter	Above	0.825	462
winter	Above	0.625	462
winter	Above	1	462
winter	Above	0.875	462
winter	Above	0.625	462
winter	Above	0.45	462
winter	Above	0.1	462
winter	Above	-0.025	462
winter	Above	-0.05	462
winter	Above	-0.05	462
winter	Above	-0.043478261	462
winter	Above	-0.352941176	462
winter	Above	-0.425	462
winter	Above	-0.173913043	462
winter	Above	-0.088235294	462
winter	Above	0	462
winter	Above	0.625	462
winter	Above	5.15	462
winter	Above	9.375	462
winter	Above	9.875	462
winter	Above	9.525	462
winter	Above	8.4	462
winter	Above	6.275	462
winter	Above	0.175	462
winter	Above	-2.925	462
winter	Above	-3.425	462
winter	Above	-3.925	462
winter	Above	-4.65	462
winter	Above	-5.25	462
winter	Above	-5.7	462
winter	Above	-5.85	462
winter	Above	-6.5	462
winter	Above	-7	462
winter	Above	-7.7	462
winter	Above	-8.260869565	462
winter	Above	-8.735294118	462
winter	Above	-9.6	462
winter	Above	-9.695652174	462
winter	Above	-9.117647059	462
winter	Above	-4.275	462
winter	Above	2.55	462
winter	Above	4.925	462
winter	Above	6.75	462
winter	Above	9.1	462
winter	Above	6.675	462
winter	Above	6.625	462
winter	Above	3.475	462
winter	Above	-1.55	462
winter	Above	-4.7	462
winter	Above	-6.475	462
winter	Above	-7.375	462
winter	Above	-8.35	462
winter	Above	-8.525	462
winter	Above	-9.2	462
winter	Above	-9.6	462
winter	Above	-9.925	462
winter	Above	-10.25	462
winter	Above	-11.45	462
winter	Above	-12.54347826	462
winter	Above	-12.88235294	462
winter	Above	-12.8	462
winter	Above	-12.76086957	462
winter	Above	-11.44117647	462
winter	Above	-7.825	462
winter	Above	-5.525	462
winter	Above	-3.4	462
winter	Above	-2.275	462
winter	Above	-3.1	462
winter	Above	-4.125	462
winter	Above	-4.3	462
winter	Above	-4.975	462
winter	Above	-5.925	462
winter	Above	-6.525	462
winter	Above	-6.85	462
winter	Above	-7.425	462
winter	Above	-7.975	462
winter	Above	-8.175	462
winter	Above	-8.525	462
winter	Above	-9.1	462
winter	Above	-8.675	462
winter	Above	-8.575	462
winter	Above	-9.125	462
winter	Above	-9.608695652	462
winter	Above	-9.676470588	462
winter	Above	-10.25	462
winter	Above	-10.58695652	462
winter	Above	-10.32352941	462
winter	Above	-8.4	462
winter	Above	-6.575	462
winter	Above	-4.675	462
winter	Above	-3.1	462
winter	Above	-2.025	462
winter	Above	-1.65	462
winter	Above	-1.675	462
winter	Above	-3.675	462
winter	Above	-5.725	462
winter	Above	-7.15	462
winter	Above	-8.35	462
winter	Above	-9.525	462
winter	Above	-10.6	462
winter	Above	-11.2	462
winter	Above	-10.95	462
winter	Above	-10.95	462
winter	Above	-11.05	462
winter	Above	-11.375	462
winter	Above	-12.725	462
winter	Above	-13.82608696	462
winter	Above	-12	462
winter	Above	-11.625	462
winter	Above	-12.89130435	462
winter	Above	-10.44117647	462
winter	Above	-6.7	462
winter	Above	-4.1	462
winter	Above	0.875	462
winter	Above	4	462
winter	Above	2.975	462
winter	Above	2.475	462
winter	Above	2.05	462
winter	Above	-0.5	462
winter	Above	-2.6	462
winter	Above	-3.825	462
winter	Above	-4.35	462
winter	Above	-4.6	462
winter	Above	-4.525	462
winter	Above	-4.65	462
winter	Above	-4.875	462
winter	Above	-4.625	462
winter	Above	-4.875	462
winter	Above	-4.85	462
winter	Above	-4.8	462
winter	Above	-5.152173913	462
winter	Above	-6.676470588	462
winter	Above	-10.4	462
winter	Above	-10.60869565	462
winter	Above	-9.147058824	462
winter	Above	-2.1	462
winter	Above	0.65	462
winter	Above	3.7	462
winter	Above	4.825	462
winter	Above	4.175	462
winter	Above	4.925	462
winter	Above	2.8	462
winter	Above	1.625	462
winter	Above	-0.8	462
winter	Above	-2.225	462
winter	Above	-4.225	462
winter	Above	-5.45	462
winter	Above	-5.825	462
winter	Above	-5.75	462
winter	Above	-5.125	462
winter	Above	-5.675	462
winter	Above	-6.475	462
winter	Above	-6.425	462
winter	Above	-7.65	462
winter	Above	-8.456521739	462
winter	Above	-7.911764706	462
winter	Above	-7.925	462
winter	Above	-7.717391304	462
winter	Above	-4.882352941	462
winter	Above	-0.65	462
winter	Above	3.1	462
winter	Above	6.125	462
winter	Above	7.15	462
winter	Above	6.775	462
winter	Above	4.5	462
winter	Above	1.55	462
winter	Above	0.2	462
winter	Above	-0.125	462
winter	Above	-1.2	462
winter	Above	-1.975	462
winter	Above	-2	462
winter	Above	-1.8	462
winter	Above	-2	462
winter	Above	-1.975	462
winter	Above	-2.1	462
winter	Above	-2.15	462
winter	Above	-2.25	462
winter	Above	-2.425	462
winter	Above	-2.52173913	462
winter	Above	-2.676470588	462
winter	Above	-2.95	462
winter	Above	-3.608695652	462
winter	Above	-3.735294118	462
winter	Above	-2.175	462
winter	Above	-0.225	462
winter	Above	1.325	462
winter	Above	2.025	462
winter	Above	2.05	462
winter	Above	2.375	462
winter	Above	3.2	462
winter	Above	2.425	462
winter	Above	-0.125	462
winter	Above	-1.65	462
winter	Above	-1.7	462
winter	Above	-2.1	462
winter	Above	-3.2	462
winter	Above	-3.825	462
winter	Above	-4.725	462
winter	Above	-4.625	462
winter	Above	-4.425	462
winter	Above	-3.575	462
winter	Above	-3.275	462
winter	Above	-3.282608696	462
winter	Above	-2.676470588	462
winter	Above	-2.175	462
winter	Above	-1.717391304	462
winter	Above	-0.529411765	462
winter	Above	2.575	462
winter	Above	3.9	462
winter	Above	5.025	462
winter	Above	6.775	462
winter	Above	7.6	462
winter	Above	7.775	462
winter	Above	5.8	462
winter	Above	3.725	462
winter	Above	2.725	462
winter	Above	1.675	462
winter	Above	1.025	462
winter	Above	0.85	462
winter	Above	-0.5	462
winter	Above	-1	462
winter	Above	0.85	462
winter	Above	2.575	462
winter	Above	2.25	462
winter	Above	1.8	462
winter	Above	0.775	462
winter	Above	-0.608695652	462
winter	Above	-0.117647059	462
winter	Above	0.65	462
winter	Above	-0.608695652	462
winter	Above	0.794117647	462
winter	Above	4.35	462
winter	Above	6.525	462
winter	Above	7.625	462
winter	Above	11.5	462
winter	Above	13.05	462
winter	Above	12.6	462
winter	Above	7.575	462
winter	Above	4.6	462
winter	Above	3.85	462
winter	Above	3.975	462
winter	Above	3.225	462
winter	Above	2.275	462
winter	Above	1.85	462
winter	Above	2.9	462
winter	Above	3.325	462
winter	Above	2.9	462
winter	Above	2.55	462
winter	Above	2.55	462
winter	Above	2.075	462
winter	Above	1.826086957	462
winter	Above	1.852941176	462
winter	Above	1.8	462
winter	Above	1.52173913	462
winter	Above	1.441176471	462
winter	Above	1.925	462
winter	Above	2.625	462
winter	Above	4.625	462
winter	Above	7.65	462
winter	Above	13.025	462
winter	Above	13.275	462
winter	Above	13.2	462
winter	Above	8.725	462
winter	Above	3.75	462
winter	Above	1.5	462
winter	Above	0.975	462
winter	Above	0.6	462
winter	Above	0.6	462
winter	Above	0.775	462
winter	Above	0.725	462
winter	Above	0.375	462
winter	Above	0.55	462
winter	Above	0.55	462
winter	Above	0.325	462
winter	Above	0.086956522	462
winter	Above	-0.382352941	462
winter	Above	-1.875	462
winter	Above	-2.47826087	462
winter	Above	0.735294118	462
winter	Above	6.736842105	462
winter	Above	11.7	462
winter	Above	12.225	462
winter	Above	13.625	462
winter	Above	15.925	462
winter	Above	9.75	462
winter	Above	9.3	462
winter	Above	8.1	462
winter	Above	3.842105263	462
winter	Above	1.775	462
winter	Above	0.575	462
winter	Above	1.15	462
winter	Above	1.125	462
winter	Above	1.525	462
winter	Above	0.775	462
winter	Above	0.875	462
winter	Above	0.975	462
winter	Above	1.95	462
winter	Above	2.1	462
winter	Above	1.681818182	462
winter	Above	2	462
winter	Above	1.525	462
winter	Above	1.795454545	462
winter	Above	1.194444444	462
winter	Above	2.5	462
winter	Above	3.775	462
winter	Above	6.5	462
winter	Above	8.078947368	462
winter	Above	7.225	462
winter	Above	5.4	462
winter	Above	6.425	462
winter	Above	7.775	462
winter	Above	2.975	462
winter	Above	-0.525	462
winter	Above	-1.375	462
winter	Above	-1.1	462
winter	Above	-0.075	462
winter	Above	0.225	462
winter	Above	0.325	462
winter	Above	0.3	462
winter	Above	-0.025	462
winter	Above	0.175	462
winter	Above	0	462
winter	Above	-0.047619048	462
winter	Above	0.210526316	462
winter	Above	0.525	462
winter	Above	0.023809524	462
winter	Above	0.552631579	462
winter	Above	2.725	462
winter	Above	3.55	462
winter	Above	6.225	462
winter	Above	9.6	462
winter	Above	9.425	462
winter	Above	11.65	462
winter	Above	8.625	462
winter	Above	5.275	462
winter	Above	3.1	462
winter	Above	1.65	462
winter	Above	0.775	462
winter	Above	0.375	462
winter	Above	0.125	462
winter	Above	0.025	462
winter	Above	-0.25	462
winter	Above	-0.575	462
winter	Above	-2.625	462
winter	Above	-3.625	462
winter	Above	-3.55	462
winter	Above	-4.428571429	462
winter	Above	-4.789473684	462
winter	Above	-4.8	462
winter	Above	-4.571428571	462
winter	Above	-3.263157895	462
winter	Above	1.1	462
winter	Above	7.475	462
winter	Above	10.575	462
winter	Above	11.675	462
winter	Above	14.425	462
winter	Above	13.175	462
winter	Above	8.375	462
winter	Above	4.725	462
winter	Above	2.1	462
winter	Above	-0.35	462
winter	Above	-1.725	462
winter	Above	-1.325	462
winter	Above	-0.75	462
winter	Above	-1.775	462
winter	Above	-1.025	462
winter	Above	-0.4	462
winter	Above	-0.6	462
winter	Above	-1.825	462
winter	Above	-1.05	462
winter	Above	-0.166666667	462
winter	Above	-0.552631579	462
winter	Above	-0.475	462
winter	Above	-1.30952381	462
winter	Above	-0.842105263	462
winter	Above	2.325	462
winter	Above	8.8	462
winter	Above	12.725	462
winter	Above	16.375	462
winter	Above	18.775	462
winter	Above	17.175	462
winter	Above	14.975	462
winter	Above	11.575	462
winter	Above	4.95	462
winter	Above	-0.125	462
winter	Above	-0.575	462
winter	Above	-0.5	462
winter	Above	-0.475	462
winter	Above	-2.425	462
winter	Above	-3.35	462
winter	Above	-3.7	462
winter	Above	-3.775	462
winter	Above	-4.125	462
winter	Above	-4.425	462
winter	Above	-5.119047619	462
winter	Above	-4.815789474	462
winter	Above	-5.15	462
winter	Above	-5.738095238	462
winter	Above	-3.710526316	462
winter	Above	3.275	462
winter	Above	12.4	462
winter	Above	15.6	462
winter	Above	18.675	462
winter	Above	21.325	462
winter	Above	20.125	462
winter	Above	19.175	462
winter	Above	13.35	462
winter	Above	7.1	462
winter	Above	0.625	462
winter	Above	-0.65	462
winter	Above	-0.45	462
winter	Above	-1.95	462
winter	Above	-2.35	462
winter	Above	-2.1	462
winter	Above	-1.275	462
winter	Above	-1.475	462
winter	Above	-1.95	462
winter	Above	-2.375	462
winter	Above	-2.976190476	462
winter	Above	-2.342105263	462
winter	Above	-1.875	462
winter	Above	-1.357142857	462
winter	Above	-0.631578947	462
winter	Above	2.675	462
winter	Above	8.95	462
winter	Above	15.35	462
winter	Above	17.9	462
winter	Above	23.05	462
winter	Above	19.075	462
winter	Above	18.85	462
winter	Above	14	462
winter	Above	7.275	462
winter	Above	1.475	462
winter	Above	0.15	462
winter	Above	0.6	462
winter	Above	2.275	462
winter	Above	2.175	462
winter	Above	0.85	462
winter	Above	-1.675	462
winter	Above	-2.1	462
winter	Above	-2.75	462
winter	Above	-2.95	462
winter	Above	-2.952380952	462
winter	Above	-4.078947368	462
winter	Above	-4.875	462
winter	Above	-5.166666667	462
winter	Above	-3.184210526	462
winter	Above	4.425	462
winter	Above	11.325	462
winter	Above	10.85	462
winter	Above	12.7	462
winter	Above	14.975	462
winter	Above	13.3	462
winter	Above	13	462
winter	Above	7.875	462
winter	Above	2.125	462
winter	Above	-2.375	462
winter	Above	-4.55	462
winter	Above	-3.5	462
winter	Above	-5.125	462
winter	Above	-5.65	462
winter	Above	-5.4	462
winter	Above	-4.5	462
winter	Above	-5.275	462
winter	Above	-5.725	462
winter	Above	-4.925	462
winter	Above	-5.047619048	462
winter	Above	-4.552631579	462
winter	Above	-5.225	462
winter	Above	-5.19047619	462
winter	Above	-5.631578947	462
winter	Above	-0.95	462
winter	Above	1.552631579	462
winter	Above	3.325	462
winter	Above	7.55	462
winter	Above	10.3	462
winter	Above	10.425	462
winter	Above	8.6	462
winter	Above	4.9	462
winter	Above	-1.125	462
winter	Above	-4	462
winter	Above	-5.125	462
winter	Above	-5.9	462
winter	Above	-6.85	462
winter	Above	-7.425	462
winter	Above	-8.05	462
winter	Above	-8.375	462
winter	Above	-8.575	462
winter	Above	-9.875	462
winter	Above	-10.375	462
winter	Above	-10.42857143	462
winter	Above	-10.65789474	462
winter	Above	-11.35	462
winter	Above	-11.52380952	462
winter	Above	-9.447368421	462
winter	Above	-1	462
winter	Above	8.775	462
winter	Above	11.25	462
winter	Above	13.525	462
winter	Above	17.475	462
winter	Above	15.4	462
winter	Above	14.225	462
winter	Above	8.525	462
winter	Above	2.025	462
winter	Above	-2.9	462
winter	Above	-5.475	462
winter	Above	-6.4	462
winter	Above	-6.85	462
winter	Above	-7.5	462
winter	Above	-7.15	462
winter	Above	-7.625	462
winter	Above	-7.075	462
winter	Above	-6.8	462
winter	Above	-7.65	462
winter	Above	-9.047619048	462
winter	Above	-9.026315789	462
winter	Above	-9.325	462
winter	Above	-9.357142857	462
winter	Above	-6.315789474	462
winter	Above	2.4	462
winter	Above	11.7	462
winter	Above	14.975	462
winter	Above	18.2	462
winter	Above	21.625	462
winter	Above	21.8	462
winter	Above	14.325	462
winter	Above	11.95	462
winter	Above	5.65	462
winter	Above	-0.4	462
winter	Above	-2	462
winter	Above	-2.75	462
winter	Above	-2.65	462
winter	Above	-2.775	462
winter	Above	-3.175	462
winter	Above	-3.225	462
winter	Above	-4.025	462
winter	Above	-4.325	462
winter	Above	-3.825	462
winter	Above	-6.142857143	462
winter	Above	-6.078947368	462
winter	Above	-6.6	462
winter	Above	-7	462
winter	Above	-3.842105263	462
winter	Above	5.3	462
winter	Above	11.875	462
winter	Above	16.425	462
winter	Above	18.05	462
winter	Above	18.375	462
winter	Above	21.675	462
winter	Above	17.575	462
winter	Above	11.825	462
winter	Above	5.9	462
winter	Above	0.85	462
winter	Above	-0.05	462
winter	Above	-2.3	462
winter	Above	-0.05	462
winter	Above	-1.325	462
winter	Above	-1.75	462
winter	Refuge	-2.165555556	462
winter	Refuge	-2.245	462
winter	Refuge	-2.279074074	462
winter	Refuge	-2.41462963	462
winter	Refuge	-2.412037037	462
winter	Refuge	-2.42037037	462
winter	Refuge	-2.428333333	462
winter	Refuge	-2.666666667	462
winter	Refuge	-2.703333333	462
winter	Refuge	-2.75037037	462
winter	Refuge	2.075	462
winter	Refuge	7.375	462
winter	Refuge	5.5	462
winter	Refuge	8.1	462
winter	Refuge	5.875	462
winter	Refuge	2.225	462
winter	Refuge	-2.102592593	462
winter	Refuge	-2.164259259	462
winter	Refuge	-2.380925926	462
winter	Refuge	-2.632777778	462
winter	Refuge	-2.755555556	462
winter	Refuge	-2.848888889	462
winter	Refuge	-2.944074074	462
winter	Refuge	-3.003888889	462
winter	Refuge	-3.157962963	462
winter	Refuge	-3.372777778	462
winter	Refuge	-3.516296296	462
winter	Refuge	-3.640185185	462
winter	Refuge	-3.674444444	462
winter	Refuge	-3.736481481	462
winter	Refuge	-3.815185185	462
winter	Refuge	-3.899444444	462
winter	Refuge	-3.913703704	462
winter	Refuge	-3.913518519	462
winter	Refuge	-3.45	462
winter	Refuge	3.775	462
winter	Refuge	4.625	462
winter	Refuge	4.95	462
winter	Refuge	4.85	462
winter	Refuge	2.275	462
winter	Refuge	-3.518148148	462
winter	Refuge	-3.524444444	462
winter	Refuge	-3.663888889	462
winter	Refuge	-3.844259259	462
winter	Refuge	-3.928148148	462
winter	Refuge	-3.950185185	462
winter	Refuge	-4.056481481	462
winter	Refuge	-4.065555556	462
winter	Refuge	-4.134814815	462
winter	Refuge	-4.169444444	462
winter	Refuge	-4.172592593	462
winter	Refuge	-4.197777778	462
winter	Refuge	-4.229259259	462
winter	Refuge	-4.241851852	462
winter	Refuge	-4.248148148	462
winter	Refuge	-4.27962963	462
winter	Refuge	-4.292222222	462
winter	Refuge	-4.288148148	462
winter	Refuge	-3.525	462
winter	Refuge	0.425	462
winter	Refuge	3.35	462
winter	Refuge	3.95	462
winter	Refuge	3.8	462
winter	Refuge	-0.1	462
winter	Refuge	-2.578947368	462
winter	Refuge	-3.926111111	462
winter	Refuge	-3.89462963	462
winter	Refuge	-3.878518519	462
winter	Refuge	-3.872592593	462
winter	Refuge	-3.854074074	462
winter	Refuge	-3.820185185	462
winter	Refuge	-3.800925926	462
winter	Refuge	-3.787592593	462
winter	Refuge	-3.822222222	462
winter	Refuge	-3.772037037	462
winter	Refuge	-3.74462963	462
winter	Refuge	-3.747037037	462
winter	Refuge	-3.737777778	462
winter	Refuge	-3.707037037	462
winter	Refuge	-3.720555556	462
winter	Refuge	-3.729814815	462
winter	Refuge	-3.723518519	462
winter	Refuge	1.6	462
winter	Refuge	2.95	462
winter	Refuge	7.35	462
winter	Refuge	9.725	462
winter	Refuge	9.375	462
winter	Refuge	7.575	462
winter	Refuge	3.9	462
winter	Refuge	-3.08	462
winter	Refuge	-3.241296296	462
winter	Refuge	-3.306296296	462
winter	Refuge	-3.33462963	462
winter	Refuge	-3.415185185	462
winter	Refuge	-3.423888889	462
winter	Refuge	-3.386851852	462
winter	Refuge	-3.373888889	462
winter	Refuge	-3.383148148	462
winter	Refuge	-3.284074074	462
winter	Refuge	-3.182407407	462
winter	Refuge	-3.12962963	462
winter	Refuge	-3.089259259	462
winter	Refuge	-3.08962963	462
winter	Refuge	-3.058888889	462
winter	Refuge	-3.016296296	462
winter	Refuge	-2.976111111	462
winter	Refuge	-0.925	462
winter	Refuge	2.2	462
winter	Refuge	6.725	462
winter	Refuge	7.925	462
winter	Refuge	9.225	462
winter	Refuge	12.225	462
winter	Refuge	7.3	462
winter	Refuge	1.4	462
winter	Refuge	-0.425	462
winter	Refuge	-0.6	462
winter	Refuge	-0.375	462
winter	Refuge	-0.925	462
winter	Refuge	-2.310555556	462
winter	Refuge	-2.075	462
winter	Refuge	-1.125	462
winter	Refuge	-2.178518519	462
winter	Refuge	-2.14462963	462
winter	Refuge	-2.142592593	462
winter	Refuge	-2.207407407	462
winter	Refuge	-2.105925926	462
winter	Refuge	-2.078148148	462
winter	Refuge	-2.046666667	462
winter	Refuge	-2.083333333	462
winter	Refuge	0.725	462
winter	Refuge	8.225	462
winter	Refuge	10.65	462
winter	Refuge	13.7	462
winter	Refuge	16.775	462
winter	Refuge	16.1	462
winter	Refuge	11.825	462
winter	Refuge	9.4	462
winter	Refuge	1.125	462
winter	Refuge	-1.55	462
winter	Refuge	-1.507407407	462
winter	Refuge	-1.487037037	462
winter	Refuge	-1.448148148	462
winter	Refuge	-1.25	462
winter	Refuge	-1.297222222	462
winter	Refuge	-1.306481481	462
winter	Refuge	-1.307037037	462
winter	Refuge	-1.325555556	462
winter	Refuge	-1.292222222	462
winter	Refuge	-1.249814815	462
winter	Refuge	-1.301851852	462
winter	Refuge	-1.393518519	462
winter	Refuge	-1.342407407	462
winter	Refuge	-1.333333333	462
winter	Refuge	1.675	462
winter	Refuge	7.85	462
winter	Refuge	9.85	462
winter	Refuge	11.375	462
winter	Refuge	14.1	462
winter	Refuge	12.7	462
winter	Refuge	9.1	462
winter	Refuge	5.325	462
winter	Refuge	0.75	462
winter	Refuge	-0.781296296	462
winter	Refuge	-0.765555556	462
winter	Refuge	-0.757592593	462
winter	Refuge	-0.773518519	462
winter	Refuge	-0.793518519	462
winter	Refuge	-0.787592593	462
winter	Refuge	-0.772592593	462
winter	Refuge	-0.751851852	462
winter	Refuge	-0.74	462
winter	Refuge	-0.704444444	462
winter	Refuge	-0.722222222	462
winter	Refuge	-0.74	462
winter	Refuge	-0.74	462
winter	Refuge	-0.728148148	462
winter	Refuge	-0.74	462
winter	Refuge	2.75	462
winter	Refuge	8.45	462
winter	Refuge	9.525	462
winter	Refuge	9.125	462
winter	Refuge	6.925	462
winter	Refuge	8.825	462
winter	Refuge	6.125	462
winter	Refuge	3.2	462
winter	Refuge	1.775	462
winter	Refuge	0.825	462
winter	Refuge	0.625	462
winter	Refuge	1	462
winter	Refuge	0.875	462
winter	Refuge	0.625	462
winter	Refuge	0.45	462
winter	Refuge	0.1	462
winter	Refuge	-0.025	462
winter	Refuge	-0.05	462
winter	Refuge	-0.05	462
winter	Refuge	-0.043478261	462
winter	Refuge	-0.288148148	462
winter	Refuge	-0.273333333	462
winter	Refuge	-0.173913043	462
winter	Refuge	-0.088235294	462
winter	Refuge	0	462
winter	Refuge	0.625	462
winter	Refuge	5.15	462
winter	Refuge	9.375	462
winter	Refuge	9.875	462
winter	Refuge	9.525	462
winter	Refuge	8.4	462
winter	Refuge	6.275	462
winter	Refuge	0.175	462
winter	Refuge	-0.124814815	462
winter	Refuge	-0.157407407	462
winter	Refuge	-0.156481481	462
winter	Refuge	-0.191851852	462
winter	Refuge	-0.228148148	462
winter	Refuge	-0.272962963	462
winter	Refuge	-0.296666667	462
winter	Refuge	-0.345	462
winter	Refuge	-0.357037037	462
winter	Refuge	-0.401481481	462
winter	Refuge	-0.45	462
winter	Refuge	-0.477592593	462
winter	Refuge	-0.516111111	462
winter	Refuge	-0.539814815	462
winter	Refuge	-0.50962963	462
winter	Refuge	-0.43462963	462
winter	Refuge	2.55	462
winter	Refuge	4.925	462
winter	Refuge	6.75	462
winter	Refuge	9.1	462
winter	Refuge	6.675	462
winter	Refuge	6.625	462
winter	Refuge	3.475	462
winter	Refuge	-0.235555556	462
winter	Refuge	-0.274814815	462
winter	Refuge	-0.346296296	462
winter	Refuge	-0.402777778	462
winter	Refuge	-0.49	462
winter	Refuge	-0.540555556	462
winter	Refuge	-0.597962963	462
winter	Refuge	-0.637777778	462
winter	Refuge	-0.719074074	462
winter	Refuge	-0.77	462
winter	Refuge	-0.628333333	462
winter	Refuge	-0.855	462
winter	Refuge	-0.943888889	462
winter	Refuge	-1.029259259	462
winter	Refuge	-1.095185185	462
winter	Refuge	-1.14037037	462
winter	Refuge	-1.028148148	462
winter	Refuge	-1.068333333	462
winter	Refuge	-1.143518519	462
winter	Refuge	-1.13	462
winter	Refuge	-1.145925926	462
winter	Refuge	-1.168148148	462
winter	Refuge	-1.183888889	462
winter	Refuge	-1.187037037	462
winter	Refuge	-1.17462963	462
winter	Refuge	-1.186481481	462
winter	Refuge	-1.228703704	462
winter	Refuge	-1.192407407	462
winter	Refuge	-1.188518519	462
winter	Refuge	-1.262407407	462
winter	Refuge	-1.310185185	462
winter	Refuge	-1.382962963	462
winter	Refuge	-1.53037037	462
winter	Refuge	-1.495185185	462
winter	Refuge	-1.526296296	462
winter	Refuge	-1.51462963	462
winter	Refuge	-1.543148148	462
winter	Refuge	-1.604259259	462
winter	Refuge	-1.646111111	462
winter	Refuge	-1.705925926	462
winter	Refuge	-1.769259259	462
winter	Refuge	-1.812777778	462
winter	Refuge	-1.819444444	462
winter	Refuge	-1.902592593	462
winter	Refuge	-1.905	462
winter	Refuge	-1.65	462
winter	Refuge	-1.675	462
winter	Refuge	-1.782407407	462
winter	Refuge	-1.792037037	462
winter	Refuge	-1.82537037	462
winter	Refuge	-1.852222222	462
winter	Refuge	-1.909814815	462
winter	Refuge	-1.961481481	462
winter	Refuge	-2.103333333	462
winter	Refuge	-2.185925926	462
winter	Refuge	-2.244444444	462
winter	Refuge	-2.308518519	462
winter	Refuge	-2.411111111	462
winter	Refuge	-2.492037037	462
winter	Refuge	-2.655925926	462
winter	Refuge	-2.708703704	462
winter	Refuge	-2.680185185	462
winter	Refuge	-2.778703704	462
winter	Refuge	-2.880185185	462
winter	Refuge	-2.92462963	462
winter	Refuge	-2.810925926	462
winter	Refuge	0.875	462
winter	Refuge	4	462
winter	Refuge	2.975	462
winter	Refuge	2.475	462
winter	Refuge	2.05	462
winter	Refuge	-0.5	462
winter	Refuge	-2.36962963	462
winter	Refuge	-2.365740741	462
winter	Refuge	-2.31037037	462
winter	Refuge	-2.266481481	462
winter	Refuge	-2.239444444	462
winter	Refuge	-2.248333333	462
winter	Refuge	-2.262592593	462
winter	Refuge	-2.198518519	462
winter	Refuge	-2.171296296	462
winter	Refuge	-2.194814815	462
winter	Refuge	-2.173333333	462
winter	Refuge	-2.185185185	462
winter	Refuge	-2.194814815	462
winter	Refuge	-2.262407407	462
winter	Refuge	-2.440740741	462
winter	Refuge	-2.422037037	462
winter	Refuge	-2.1	462
winter	Refuge	0.65	462
winter	Refuge	3.7	462
winter	Refuge	4.825	462
winter	Refuge	4.175	462
winter	Refuge	4.925	462
winter	Refuge	2.8	462
winter	Refuge	1.625	462
winter	Refuge	-0.8	462
winter	Refuge	-1.916296296	462
winter	Refuge	-1.934444444	462
winter	Refuge	-1.925	462
winter	Refuge	-1.937407407	462
winter	Refuge	-1.952592593	462
winter	Refuge	-1.963703704	462
winter	Refuge	-1.93037037	462
winter	Refuge	-1.964814815	462
winter	Refuge	-2.038888889	462
winter	Refuge	-2.076296296	462
winter	Refuge	-2.131481481	462
winter	Refuge	-2.171481481	462
winter	Refuge	-2.235925926	462
winter	Refuge	-2.225	462
winter	Refuge	-2.233888889	462
winter	Refuge	-0.65	462
winter	Refuge	3.1	462
winter	Refuge	6.125	462
winter	Refuge	7.15	462
winter	Refuge	6.775	462
winter	Refuge	4.5	462
winter	Refuge	1.55	462
winter	Refuge	0.2	462
winter	Refuge	-0.125	462
winter	Refuge	-1.2	462
winter	Refuge	-1.778703704	462
winter	Refuge	-1.752222222	462
winter	Refuge	-1.715555556	462
winter	Refuge	-1.655740741	462
winter	Refuge	-1.631481481	462
winter	Refuge	-1.59537037	462
winter	Refuge	-1.571111111	462
winter	Refuge	-1.571111111	462
winter	Refuge	-1.553333333	462
winter	Refuge	-1.519814815	462
winter	Refuge	-1.497407407	462
winter	Refuge	-1.478888889	462
winter	Refuge	-1.475925926	462
winter	Refuge	-1.497222222	462
winter	Refuge	-1.51537037	462
winter	Refuge	-0.225	462
winter	Refuge	1.325	462
winter	Refuge	2.025	462
winter	Refuge	2.05	462
winter	Refuge	2.375	462
winter	Refuge	3.2	462
winter	Refuge	2.425	462
winter	Refuge	-0.125	462
winter	Refuge	-1.238148148	462
winter	Refuge	-1.232592593	462
winter	Refuge	-1.208148148	462
winter	Refuge	-1.214259259	462
winter	Refuge	-1.21962963	462
winter	Refuge	-1.21962963	462
winter	Refuge	-1.261666667	462
winter	Refuge	-1.280185185	462
winter	Refuge	-1.229444444	462
winter	Refuge	-1.193148148	462
winter	Refuge	-1.199259259	462
winter	Refuge	-1.187222222	462
winter	Refuge	-1.223518519	462
winter	Refuge	-1.202037037	462
winter	Refuge	-0.529411765	462
winter	Refuge	2.575	462
winter	Refuge	3.9	462
winter	Refuge	5.025	462
winter	Refuge	6.775	462
winter	Refuge	7.6	462
winter	Refuge	7.775	462
winter	Refuge	5.8	462
winter	Refuge	3.725	462
winter	Refuge	2.725	462
winter	Refuge	1.675	462
winter	Refuge	1.025	462
winter	Refuge	0.85	462
winter	Refuge	-0.5	462
winter	Refuge	-0.534074074	462
winter	Refuge	0.85	462
winter	Refuge	2.575	462
winter	Refuge	2.25	462
winter	Refuge	1.8	462
winter	Refuge	0.775	462
winter	Refuge	-0.465925926	462
winter	Refuge	-0.117647059	462
winter	Refuge	0.65	462
winter	Refuge	-0.454074074	462
winter	Refuge	0.794117647	462
winter	Refuge	4.35	462
winter	Refuge	6.525	462
winter	Refuge	7.625	462
winter	Refuge	11.5	462
winter	Refuge	13.05	462
winter	Refuge	12.6	462
winter	Refuge	7.575	462
winter	Refuge	4.6	462
winter	Refuge	3.85	462
winter	Refuge	3.975	462
winter	Refuge	3.225	462
winter	Refuge	2.275	462
winter	Refuge	1.85	462
winter	Refuge	2.9	462
winter	Refuge	3.325	462
winter	Refuge	2.9	462
winter	Refuge	2.55	462
winter	Refuge	2.55	462
winter	Refuge	2.075	462
winter	Refuge	1.826086957	462
winter	Refuge	1.852941176	462
winter	Refuge	1.8	462
winter	Refuge	1.52173913	462
winter	Refuge	1.441176471	462
winter	Refuge	1.925	462
winter	Refuge	2.625	462
winter	Refuge	4.625	462
winter	Refuge	7.65	462
winter	Refuge	13.025	462
winter	Refuge	13.275	462
winter	Refuge	13.2	462
winter	Refuge	8.725	462
winter	Refuge	3.75	462
winter	Refuge	1.5	462
winter	Refuge	0.975	462
winter	Refuge	0.6	462
winter	Refuge	0.6	462
winter	Refuge	0.775	462
winter	Refuge	0.725	462
winter	Refuge	0.375	462
winter	Refuge	0.55	462
winter	Refuge	0.55	462
winter	Refuge	0.325	462
winter	Refuge	0.086956522	462
winter	Refuge	-0.007407407	462
winter	Refuge	-0.013518519	462
winter	Refuge	-0.021296296	462
winter	Refuge	0.735294118	462
winter	Refuge	6.736842105	462
winter	Refuge	11.7	462
winter	Refuge	12.225	462
winter	Refuge	13.625	462
winter	Refuge	15.925	462
winter	Refuge	9.75	462
winter	Refuge	9.3	462
winter	Refuge	8.1	462
winter	Refuge	3.842105263	462
winter	Refuge	1.775	462
winter	Refuge	0.575	462
winter	Refuge	1.15	462
winter	Refuge	1.125	462
winter	Refuge	1.525	462
winter	Refuge	0.775	462
winter	Refuge	0.875	462
winter	Refuge	0.975	462
winter	Refuge	1.95	462
winter	Refuge	2.1	462
winter	Refuge	1.681818182	462
winter	Refuge	2	462
winter	Refuge	1.525	462
winter	Refuge	1.795454545	462
winter	Refuge	1.194444444	462
winter	Refuge	2.5	462
winter	Refuge	3.775	462
winter	Refuge	6.5	462
winter	Refuge	8.078947368	462
winter	Refuge	7.225	462
winter	Refuge	5.4	462
winter	Refuge	6.425	462
winter	Refuge	7.775	462
winter	Refuge	2.975	462
winter	Refuge	0.264074074	462
winter	Refuge	0.21962963	462
winter	Refuge	0.222592593	462
winter	Refuge	0.225555556	462
winter	Refuge	0.234444444	462
winter	Refuge	0.325	462
winter	Refuge	0.3	462
winter	Refuge	0.217592593	462
winter	Refuge	0.214444444	462
winter	Refuge	0.226296296	462
winter	Refuge	0.229259259	462
winter	Refuge	0.22037037	462
winter	Refuge	0.525	462
[truncated: 2,465 more rows]
